# Supplementary material for: Hydrazinoacetic acid is a biosynthetic precursor of the bacterially produced nitramine, N-nitroglycine
Source: Appl Environ Microbiol. 2026 May 20;92(6):e00631-26. doi: 10.1128/aem.00631-26 (PMC13274452; doi:10.1128/aem.00631-26)
Supplement: File S1 — Crystallographic information. [file aem.00631-26-s0001.cif]

data_mo_nng_twin_a
_audit_creation_date               2026-02-15
_audit_creation_method
;
Olex2 1.5
(compiled 2023.08.24 svn.re1ec1418 for OlexSys, GUI svn.r6817)
;
_shelx_SHELXL_version_number       '2019/1'
_audit_contact_author_address      ?
_audit_contact_author_email        ?
_audit_contact_author_name         ''
_audit_contact_author_phone        ?
_publ_contact_author_id_orcid      ?
_publ_section_references
;
Dolomanov, O.V., Bourhis, L.J., Gildea, R.J, Howard, J.A.K. & Puschmann, H.
 (2009), J. Appl. Cryst. 42, 339-341.

Sheldrick, G.M. (2008). Acta Cryst. A64, 112-122.

Sheldrick, G.M. (2015). Acta Cryst. A71, 3-8.
;
_chemical_name_common              N-nitroglycine
_chemical_name_systematic          ?
_chemical_formula_moiety           'C2 H4 N2 O4'
_chemical_formula_sum              'C2 H4 N2 O4'
_chemical_formula_weight           120.07
_chemical_melting_point            ?
loop_
  _atom_type_symbol
  _atom_type_description
  _atom_type_scat_dispersion_real
  _atom_type_scat_dispersion_imag
  _atom_type_scat_source
 'C' 'C' 0.0033 0.0016 'International Tables Vol C Tables 4.2.6.8 and 6.1.1.4'
 'H' 'H' 0.0000 0.0000 'International Tables Vol C Tables 4.2.6.8 and 6.1.1.4'
 'N' 'N' 0.0061 0.0033 'International Tables Vol C Tables 4.2.6.8 and 6.1.1.4'
 'O' 'O' 0.0106 0.0060 'International Tables Vol C Tables 4.2.6.8 and 6.1.1.4'

_shelx_space_group_comment
;
The symmetry employed for this shelxl refinement is uniquely defined
by the following loop, which should always be used as a source of
symmetry information in preference to the above space-group names.
They are only intended as comments.
;
_space_group_crystal_system        'orthorhombic'
_space_group_IT_number             60
_space_group_name_H-M_alt          'P b c n'
_space_group_name_Hall             '-P 2n 2ab'
loop_
  _space_group_symop_operation_xyz
 'x, y, z'
 '-x+1/2, -y+1/2, z+1/2'
 '-x, y, -z+1/2'
 'x+1/2, -y+1/2, -z'
 '-x, -y, -z'
 'x-1/2, y-1/2, -z-1/2'
 'x, -y, z-1/2'
 '-x-1/2, y-1/2, z'

_cell_length_a                     15.343(7)
_cell_length_b                     7.333(4)
_cell_length_c                     8.777(4)
_cell_angle_alpha                  90
_cell_angle_beta                   90
_cell_angle_gamma                  90
_cell_volume                       987.5(8)
_cell_formula_units_Z              8
_cell_measurement_reflns_used      570
_cell_measurement_temperature      144.10
_cell_measurement_theta_max        22.52
_cell_measurement_theta_min        2.65
_shelx_estimated_absorpt_T_max     ?
_shelx_estimated_absorpt_T_min     ?
_exptl_absorpt_coefficient_mu      0.158
_exptl_absorpt_correction_T_max    0.7451
_exptl_absorpt_correction_T_min    0.4954
_exptl_absorpt_correction_type     multi-scan
_exptl_absorpt_process_details
;
SADABS-2016/2 (Bruker,2016/2) was used for absorption correction.
wR2(int) was 0.1325 before and 0.0691 after correction.
The Ratio of minimum to maximum transmission is 0.6649.
The \l/2 correction factor is Not present.
;
_exptl_absorpt_special_details     ?
_exptl_crystal_colour              'colourless'
_exptl_crystal_density_diffrn      1.615
_exptl_crystal_density_meas        ?
_exptl_crystal_density_method      ?
_exptl_crystal_description         'needle'
_exptl_crystal_F_000               496
_exptl_crystal_size_max            0.128
_exptl_crystal_size_mid            0.037
_exptl_crystal_size_min            0.019
_exptl_transmission_factor_max     ?
_exptl_transmission_factor_min     ?
_diffrn_reflns_av_R_equivalents    0.0799
_diffrn_reflns_av_unetI/netI       0.0678
_diffrn_reflns_Laue_measured_fraction_full  0.960
_diffrn_reflns_Laue_measured_fraction_max  0.960
_diffrn_reflns_limit_h_max         16
_diffrn_reflns_limit_h_min         -17
_diffrn_reflns_limit_k_max         8
_diffrn_reflns_limit_k_min         -5
_diffrn_reflns_limit_l_max         9
_diffrn_reflns_limit_l_min         -9
_diffrn_reflns_number              4169
_diffrn_reflns_point_group_measured_fraction_full  0.960
_diffrn_reflns_point_group_measured_fraction_max  0.960
_diffrn_reflns_theta_full          23.257
_diffrn_reflns_theta_max           23.257
_diffrn_reflns_theta_min           2.655
_diffrn_ambient_temperature        144.10
_diffrn_detector_area_resol_mean   ?
_diffrn_measured_fraction_theta_full  0.960
_diffrn_measured_fraction_theta_max  0.960
_diffrn_measurement_device_type    'Bruker APEX-II CCD'
_diffrn_measurement_method         '\f and \w scans'
_diffrn_radiation_type             MoK\a
_diffrn_radiation_wavelength       0.71073
_diffrn_source                     ?
_diffrn_source_current             1.4
_diffrn_source_power               0.07
_diffrn_source_voltage             50.0
_diffrn_standards_number           0
_reflns_Friedel_coverage           0.000
_reflns_Friedel_fraction_full      .
_reflns_Friedel_fraction_max       .
_reflns_number_gt                  488
_reflns_number_total               679
_reflns_special_details
;
 Reflections were merged by SHELXL according to the crystal
 class for the calculation of statistics and refinement.
 
 _reflns_Friedel_fraction is defined as the number of unique
 Friedel pairs measured divided by the number that would be
 possible theoretically, ignoring centric projections and
 systematic absences.
;
_reflns_threshold_expression       'I > 2\s(I)'
_computing_cell_refinement         'SAINT V8.40B (?, 2016)'
_computing_data_collection         'APEX 5 (Bruker, 2024)'
_computing_data_reduction          'SAINT V8.40B (?, 2016)'
_computing_molecular_graphics      'Olex2 1.5 (Dolomanov et al., 2009)'
_computing_publication_material    'Olex2 1.5 (Dolomanov et al., 2009)'
_computing_structure_refinement    'XL  (Sheldrick, 2008)'
_computing_structure_solution      'SHELXT  (Sheldrick, 2015)'
_refine_diff_density_max           0.421
_refine_diff_density_min           -0.263
_refine_diff_density_rms           0.079
_refine_ls_extinction_coef         .
_refine_ls_extinction_method       none
_refine_ls_goodness_of_fit_ref     1.113
_refine_ls_hydrogen_treatment      constr
_refine_ls_matrix_type             full
_refine_ls_number_parameters       74
_refine_ls_number_reflns           679
_refine_ls_number_restraints       0
_refine_ls_R_factor_all            0.0860
_refine_ls_R_factor_gt             0.0594
_refine_ls_restrained_S_all        1.113
_refine_ls_shift/su_max            0.000
_refine_ls_shift/su_mean           0.000
_refine_ls_structure_factor_coef   Fsqd
_refine_ls_weighting_details      
 'w=1/[\s^2^(Fo^2^)+(0.0944P)^2^+0.2413P] where P=(Fo^2^+2Fc^2^)/3'
_refine_ls_weighting_scheme        calc
_refine_ls_wR_factor_gt            0.1549
_refine_ls_wR_factor_ref           0.1721
_refine_special_details            ?
_olex2_refinement_description
;
1. Fixed Uiso
 At 1.2 times of:
  All C(H,H) groups, All N(H) groups
 At 1.5 times of:
  All O(H) groups
2.a Secondary CH2 refined with riding coordinates:
 C1(H1A,H1B)
2.b Aromatic/amide H refined with riding coordinates:
 N2(H2)
2.c Idealised tetrahedral OH refined as rotating group:
 O4(H4)
;
_atom_sites_solution_hydrogens     geom
_atom_sites_solution_primary       dual
_atom_sites_solution_secondary     difmap
loop_
  _atom_site_label
  _atom_site_type_symbol
  _atom_site_fract_x
  _atom_site_fract_y
  _atom_site_fract_z
  _atom_site_U_iso_or_equiv
  _atom_site_adp_type
  _atom_site_occupancy
  _atom_site_site_symmetry_order
  _atom_site_calc_flag
  _atom_site_refinement_flags_posn
  _atom_site_refinement_flags_adp
  _atom_site_refinement_flags_occupancy
  _atom_site_disorder_assembly
  _atom_site_disorder_group
 O1 O 0.18475(18) 0.2729(4) 0.7336(3) 0.0280(9) Uani 1 1 d . . . . .
 O2 O 0.31527(17) 0.2278(5) 0.8259(3) 0.0302(9) Uani 1 1 d . . . . .
 N2 N 0.2865(2) 0.1514(6) 0.5863(4) 0.0256(10) Uani 1 1 d . . . . .
 H2 H 0.247756 0.125601 0.515556 0.031 Uiso 1 1 calc R U . . .
 O3 O 0.39816(19) 0.4423(5) 0.5385(3) 0.0305(9) Uani 1 1 d . . . . .
 O4 O 0.5108(2) 0.2527(5) 0.5024(4) 0.0412(11) Uani 1 1 d . . . . .
 H4 H 0.539137 0.350195 0.493587 0.062 Uiso 1 1 calc R U . . .
 N1 N 0.2605(2) 0.2220(5) 0.7214(4) 0.0262(10) Uani 1 1 d . . . . .
 C1 C 0.3773(3) 0.1188(7) 0.5590(4) 0.0250(11) Uani 1 1 d . . . . .
 H1A H 0.383338 0.038061 0.469158 0.030 Uiso 1 1 calc R U . . .
 H1B H 0.402237 0.053911 0.647813 0.030 Uiso 1 1 calc R U . . .
 C2 C 0.4291(3) 0.2903(7) 0.5316(5) 0.0260(11) Uani 1 1 d . . . . .

loop_
  _atom_site_aniso_label
  _atom_site_aniso_U_11
  _atom_site_aniso_U_22
  _atom_site_aniso_U_33
  _atom_site_aniso_U_23
  _atom_site_aniso_U_13
  _atom_site_aniso_U_12
 O1 0.0247(17) 0.026(2) 0.0336(17) 0.0010(12) 0.0030(12) 0.0058(14)
 O2 0.0339(17) 0.034(2) 0.0227(16) -0.0026(12) -0.0059(13) 0.0014(14)
 N2 0.029(2) 0.021(3) 0.0269(18) -0.0025(16) -0.0026(14) -0.0014(17)
 O3 0.0288(16) 0.013(2) 0.0499(19) -0.0006(14) 0.0058(12) 0.0026(14)
 O4 0.0269(19) 0.017(3) 0.080(3) -0.0019(18) 0.0083(16) 0.0014(15)
 N1 0.035(2) 0.020(3) 0.023(2) 0.0017(15) 0.0010(16) -0.0007(18)
 C1 0.027(2) 0.022(3) 0.026(2) -0.0013(17) -0.0013(16) 0.0004(19)
 C2 0.027(2) 0.023(3) 0.028(2) -0.0018(18) 0.0013(17) -0.001(2)

_geom_special_details
;
 All esds (except the esd in the dihedral angle between two l.s. planes)
 are estimated using the full covariance matrix.  The cell esds are taken
 into account individually in the estimation of esds in distances, angles
 and torsion angles; correlations between esds in cell parameters are only
 used when they are defined by crystal symmetry.  An approximate (isotropic)
 treatment of cell esds is used for estimating esds involving l.s. planes.
;
loop_
  _geom_bond_atom_site_label_1
  _geom_bond_atom_site_label_2
  _geom_bond_distance
  _geom_bond_site_symmetry_2
  _geom_bond_publ_flag
 O1 N1 1.225(4) . ?
 O2 N1 1.245(4) . ?
 N2 H2 0.8800 . ?
 N2 N1 1.354(5) . ?
 N2 C1 1.435(6) . ?
 O3 C2 1.213(6) . ?
 O4 H4 0.8400 . ?
 O4 C2 1.309(5) . ?
 C1 H1A 0.9900 . ?
 C1 H1B 0.9900 . ?
 C1 C2 1.507(7) . ?

loop_
  _geom_angle_atom_site_label_1
  _geom_angle_atom_site_label_2
  _geom_angle_atom_site_label_3
  _geom_angle
  _geom_angle_site_symmetry_1
  _geom_angle_site_symmetry_3
  _geom_angle_publ_flag
 N1 N2 H2 120.1 . . ?
 N1 N2 C1 119.8(3) . . ?
 C1 N2 H2 120.1 . . ?
 C2 O4 H4 109.5 . . ?
 O1 N1 O2 124.5(3) . . ?
 O1 N1 N2 118.2(3) . . ?
 O2 N1 N2 117.4(3) . . ?
 N2 C1 H1A 108.9 . . ?
 N2 C1 H1B 108.9 . . ?
 N2 C1 C2 113.6(4) . . ?
 H1A C1 H1B 107.7 . . ?
 C2 C1 H1A 108.9 . . ?
 C2 C1 H1B 108.9 . . ?
 O3 C2 O4 125.4(4) . . ?
 O3 C2 C1 123.5(4) . . ?
 O4 C2 C1 111.1(4) . . ?

loop_
  _geom_torsion_atom_site_label_1
  _geom_torsion_atom_site_label_2
  _geom_torsion_atom_site_label_3
  _geom_torsion_atom_site_label_4
  _geom_torsion
  _geom_torsion_site_symmetry_1
  _geom_torsion_site_symmetry_2
  _geom_torsion_site_symmetry_3
  _geom_torsion_site_symmetry_4
  _geom_torsion_publ_flag
 N2 C1 C2 O3 3.1(6) . . . . ?
 N2 C1 C2 O4 -177.9(3) . . . . ?
 N1 N2 C1 C2 -73.7(5) . . . . ?
 C1 N2 N1 O1 169.6(4) . . . . ?
 C1 N2 N1 O2 -11.6(6) . . . . ?

_shelx_res_file
;
TITL mo_NNG_twin_a.res in Pbcn
    mo_nng_twin_a.res
    created by SHELXL-2019/1 at 09:51:06 on 15-Feb-2026
REM Old TITL mo_NNG_twin in Pbcn
REM SHELXT solution in Pbcn: R1 0.169, Rweak 0.019, Alpha 0.050
REM <I/s> 1.265 for 157 systematic absences, Orientation as input
REM Formula found by SHELXT: C2 N O4
CELL 0.71073 15.3431 7.3328 8.7769 90 90 90
ZERR 8 0.0067 0.0035 0.004 0 0 0
LATT 1
SYMM 0.5-X,0.5-Y,0.5+Z
SYMM -X,+Y,0.5-Z
SYMM 0.5+X,0.5-Y,-Z
SFAC C H N O
UNIT 16 32 16 32

L.S. 32
PLAN  5
TEMP -129.05
CONF
BOND
LIST 6
MORE -1
BOND $H
fmap 2
acta
SHEL 99999 0.9
REM <olex2.extras>
REM <HklSrc "%.\\mo_NNG_redo.hkl">
REM </olex2.extras>

WGHT    0.094400    0.241300
FVAR       0.19081
O1    4    0.184746    0.272851    0.733602    11.00000    0.02473    0.02555 =
         0.03359    0.00101    0.00301    0.00582
O2    4    0.315273    0.227822    0.825920    11.00000    0.03395    0.03385 =
         0.02272   -0.00258   -0.00590    0.00138
N2    3    0.286466    0.151406    0.586329    11.00000    0.02877    0.02099 =
         0.02692   -0.00254   -0.00260   -0.00143
AFIX  43
H2    2    0.247756    0.125601    0.515556    11.00000   -1.20000
AFIX   0
O3    4    0.398162    0.442263    0.538492    11.00000    0.02877    0.01277 =
         0.04989   -0.00062    0.00577    0.00257
O4    4    0.510845    0.252689    0.502372    11.00000    0.02686    0.01658 =
         0.08012   -0.00192    0.00835    0.00144
AFIX 147
H4    2    0.539137    0.350195    0.493587    11.00000   -1.50000
AFIX   0
N1    3    0.260498    0.222043    0.721434    11.00000    0.03521    0.02045 =
         0.02300    0.00168    0.00099   -0.00075
C1    1    0.377346    0.118774    0.558970    11.00000    0.02681    0.02215 =
         0.02595   -0.00128   -0.00128    0.00040
AFIX  23
H1A   2    0.383338    0.038061    0.469158    11.00000   -1.20000
H1B   2    0.402237    0.053911    0.647813    11.00000   -1.20000
AFIX   0
C2    1    0.429136    0.290348    0.531603    11.00000    0.02672    0.02318 =
         0.02824   -0.00185    0.00131   -0.00115
HKLF 4


REM  mo_NNG_twin_a.res in Pbcn
REM wR2 = 0.1721, GooF = S = 1.113, Restrained GooF = 1.113 for all data
REM R1 = 0.0594 for 488 Fo > 4sig(Fo) and 0.0860 for all 679 data
REM 74 parameters refined using 0 restraints

END

WGHT      0.0944      0.2413

REM Highest difference peak  0.421,  deepest hole -0.263,  1-sigma level  0.079
Q1    1   0.2854  0.1616  0.4754  11.00000  0.05    0.42
Q2    1   0.2530  0.2157  0.5075  11.00000  0.05    0.35
Q3    1   0.3786  0.1006  0.4774  11.00000  0.05    0.35
Q4    1   0.4036  0.4425  0.4437  11.00000  0.05    0.34
Q5    1   0.2342  0.2750  0.8552  11.00000  0.05    0.32
;
_shelx_res_checksum                68818
_shelx_hkl_file
;
   0   0  -1    0.21    0.30
   0   0   1    0.27    0.24
   0   0   1    0.03    0.24
   0   0  -1   -0.05    0.26
   0  -1   1   -0.37    0.34
   0   1   1   -0.34    0.32
   0   1  -1   -0.45    0.36
   0  -1  -1   -0.01    0.31
   0   3   1    0.40    0.41
   0   4   1   17.54    1.79
   0   0   2  253.45   22.06
   0   0  -2  244.35   22.05
   0   0  -2  249.86   22.07
   0   0   2  238.23   22.05
   0   1  -2    0.10    0.60
   0   1   2    0.32    0.52
   0   1  -2   -0.08    0.58
   0  -1   2    0.09    0.56
   0  -1  -2    0.58    0.46
   0  -2   2  128.99   11.57
   0   2   2  128.74   11.56
   0  -2  -2  130.00   11.55
   0   2  -2  126.79   11.60
   0   3   2    0.25    0.43
   0   0  -3   -1.09    0.52
   0   0   3   -0.24    0.57
   0   0  -3   -0.59    0.61
   0   0   3   -0.10    0.60
   0  -1  -3    0.57    0.51
   0   1   3   -0.15    0.54
   0   1   3   -0.28    0.54
   0  -2  -3   26.79    2.85
   0   2   3   33.76    2.88
   0   2  -3   29.19    2.97
   0   2  -3   29.82    2.94
   0  -2   3   29.25    2.89
   0   3  -3    1.28    0.63
   0  -3   3    0.53    0.51
   0   3  -3    0.17    0.62
   0   3   3   -0.52    0.50
   0   4  -3   16.75    1.90
   0   5  -3   -0.38    0.71
   0   0  -4  377.02   35.46
   0   0   4  399.12   35.47
   0   0   4  389.07   35.48
   0   0  -4  419.79   35.49
   0   1   4    0.27    0.60
   0   1  -4   -0.80    0.67
   0   1   4    0.98    0.65
   0  -1  -4    0.48    0.59
   0  -1   4    0.17    0.62
   0  -1  -4   -0.63    0.54
   0  -1   4    0.29    0.66
   0   1  -4   -0.12    0.58
   0   2   4  114.14   10.26
   0  -2   4  111.82   10.28
   0   2  -4  107.32   10.29
   0   2   4  116.06   10.24
   0  -2  -4  115.83   10.24
   0   2  -4  112.33   10.31
   0  -3   4    0.59    0.60
   0   3  -4   -0.13    0.80
   0  -3  -4   -0.01    0.46
   0   3  -4   -0.32    0.65
   0   3   4    0.72    0.59
   0  -4   4   87.69    7.40
   0   4  -4   70.65    7.58
   0   4  -4   80.81    7.50
   0   5  -4    0.71    0.81
   0   5  -4    1.86    0.84
   0   6  -4   27.68    3.20
   0   6  -4   30.59    3.18
   0   7  -4   -0.73    1.07
   0   7  -4    1.29    1.17
   0   0  -5    0.10    0.65
   0   0  -5   -0.56    0.66
   0   0   5    0.64    0.70
   0   0   5   -0.23    0.64
   0   1   5    0.36    0.68
   0  -1  -5   -0.48    0.55
   0  -1   5    0.64    0.76
   0   1  -5   -0.43    0.63
   0  -1  -5   -0.12    0.66
   0   1   5    0.69    0.66
   0  -1   5   -0.81    0.61
   0   1  -5    1.28    0.77
   0   2   5    1.59    0.74
   0   2  -5    1.02    0.84
   0  -2   5   -0.33    0.65
   0  -2  -5    0.62    0.60
   0   2  -5    0.96    0.77
   0   2   5    1.30    0.67
   0   3   5   -0.75    0.70
   0  -3  -5   -0.20    0.58
   0   3  -5    0.01    0.69
   0   3  -5   -0.01    0.76
   0  -3   5    0.86    0.72
   0   4  -5    0.25    0.78
   0  -4  -5   -0.04    0.63
   0  -4   5   -0.24    0.68
   0   4  -5    1.61    0.91
   0   5  -5   -0.16    0.91
   0   5  -5    0.28    0.96
   0   6  -5   37.04    4.39
   0   6   5   47.39    4.25
   0   6  -5   43.76    4.55
   0   0   6    5.67    1.11
   0   0  -6    5.24    1.08
   0   1   6   -0.71    0.67
   0   1  -6   -0.44    0.71
   0   1  -6    0.92    0.85
   0  -1  -6   -0.01    0.76
   0   1   6   -0.15    0.77
   0  -1   6   -0.06    0.68
   0  -1   6   -2.00    0.79
   0   2   6    1.84    0.81
   0   2  -6    3.16    0.88
   0  -2  -6    2.18    0.79
   0   2  -6    2.27    0.94
   0  -2   6    3.16    0.86
   0   2   6    1.80    0.86
   0   3   6   -0.86    0.80
   0   3  -6   -0.68    0.74
   0  -3   6   -0.44    0.77
   0   3  -6    0.12    0.98
   0   4  -6   18.85    2.45
   0   4   6   23.83    2.41
   0  -4   6   19.92    2.33
   0   4  -6   18.76    2.54
   0  -4  -6   21.69    2.28
   0  -5   6   -0.70    0.85
   0   5  -6    2.46    1.20
   0   5  -6    0.66    1.15
   0   6  -6    4.77    1.43
   0   6  -6    5.36    1.61
   0   0  -7   -0.68    0.70
   0   0  -7   -0.71    0.83
   0   0   7   -0.64    0.80
   0   0   7   -0.46    0.89
   0   1  -7   -0.21    0.82
   0  -1  -7    0.79    0.95
   0   1   7   -1.38    0.73
   0  -1   7   -0.54    0.79
   0   1   7    0.15    0.96
   0   1  -7   -0.62    0.87
   0  -1  -7   -0.74    0.83
   0   2  -7    2.48    0.95
   0   2   7    0.81    0.82
   0  -2  -7    1.16    0.86
   0   2   7    0.12    0.95
   0  -2   7    2.38    0.92
   0   2  -7    1.05    0.98
   0   3   7   -0.63    0.94
   0   3   7    0.50    0.79
   0  -3   7   -0.18    0.85
   0   3  -7   -0.70    1.19
   0  -3  -7    0.18    0.81
   0   4  -7    3.38    1.13
   0  -4   7    0.58    0.93
   0  -4  -7    1.92    0.81
   0   4   7    1.85    1.08
   0   4  -7    3.64    1.28
   0   5  -7   -0.25    1.23
   0   5  -7    0.28    1.09
   0  -5  -7   -1.21    0.77
   0  -5   7   -0.95    0.91
   0   0  -8    3.57    1.10
   0   0  -8    4.33    1.23
   0   0   8    3.73    1.15
   0   0   8    5.01    1.25
   0   1   8   -0.04    0.87
   0  -1  -8   -1.26    0.84
   0   1   8   -0.21    1.04
   0  -1   8    0.68    0.95
   0   1  -8   -0.38    0.91
   0   1  -8    0.81    0.97
   0   2   8    1.69    1.20
   0  -2  -8    1.43    0.92
   0  -2   8    2.11    1.13
   0   2   8    0.19    0.98
   0   2  -8   -0.92    0.86
   0  -3   8   -0.71    0.97
   0  -3  -8   -0.48    0.84
   0   3   8    0.82    0.87
   0   3   8   -1.45    0.93
   0   4   8    7.24    1.22
   0   4  -8    7.87    1.72
   0   4   8    4.65    1.31
   0  -4   8    7.64    1.41
   0  -4  -8    4.73    1.16
   0   4  -8    4.52    1.38
   0   0   9    0.15    1.14
   0   0   9   -0.45    0.98
   0  -1   9   -0.08    0.92
   0   1   9    1.57    1.25
   0   1   9    0.01    0.97
   0   1  -9    0.03    0.93
   0  -2   9   12.43    1.92
   0   2  -9   12.56    2.10
   0   2  -9   13.64    1.98
   0   2   9   12.14    1.85
   0   3   9    1.17    0.99
   0  -3   9   -0.50    1.00
   0   3   9    0.78    1.42
  -1   0   1    0.29    0.28
   1   0   1    0.40    0.25
  -1   0  -1   -0.13    0.28
   1   1  -1   21.32    2.08
   1  -1   1   20.12    2.02
  -1   1   1   24.25    2.04
   1   1  -1   21.66    2.11
  -1   1  -1   20.60    2.04
  -1  -1   1   21.22    2.09
  -1  -1   1   20.93    2.07
   1  -1  -1   22.75    2.05
  -1   2   1   39.63    3.64
  -1   3   1    4.96    0.73
  -1   4   1   19.00    1.95
  -1   5   1    0.31    0.58
  -1   6   1   29.90    3.04
  -1   8   1    3.13    0.99
   1   0  -2  133.41   12.00
  -1   0  -2  132.01   12.00
  -1   0   2  128.64   12.03
   1   0  -2  133.47   12.03
  -1   0  -2  137.81   12.00
  -1   0   2  136.07   12.01
   1   0   2  131.81   12.00
   1   0   2  134.97   12.00
  -1   1   2   39.19    3.52
   1   1  -2   38.02    3.53
   1  -1   2   36.35    3.50
   1   1  -2   38.12    3.59
  -1  -1   2   36.93    3.55
   1  -1  -2   37.62    3.51
   1   1   2   37.74    3.47
   1   1   2   40.64    3.48
  -1  -1   2   32.77    3.55
  -1   1  -2   37.39    3.52
  -1   2   2    5.59    0.77
   1  -2  -2    5.35    0.74
  -1   3   2    1.78    0.50
   1   3  -2    1.61    0.62
  -1   3  -2    0.72    0.52
  -1   4   2   23.45    2.32
  -1   5   2   19.74    2.06
  -1   7   2   26.35    2.78
  -1   0   3   -1.13    0.61
   1   0  -3   -0.29    0.55
   1   0  -3   -0.58    0.58
  -1   0  -3   -0.49    0.51
  -1   0   3    0.01    0.57
  -1   0  -3    0.83    0.59
   1   0   3   -0.41    0.51
   1   0   3    0.17    0.53
  -1   1   3  103.46    9.39
   1   1  -3   97.88    9.39
   1  -1   3   99.08    9.37
  -1  -1  -3  106.68    9.38
   1   1  -3  100.50    9.42
  -1   1   3  109.68    9.38
  -1  -1  -3  102.84    9.35
  -1  -1   3  102.91    9.40
   1   1   3  104.57    9.36
  -1   1  -3  100.15    9.40
   1   1   3  104.00    9.36
   1  -1  -3  106.69    9.38
  -1  -1   3  109.25    9.40
  -1   1  -3  101.81    9.39
   1   2  -3    0.01    0.71
  -1  -2  -3    1.80    0.53
  -1   2   3    0.58    0.55
   1  -2   3    1.36    0.55
   1   2  -3    1.58    0.68
  -1   2  -3    1.86    0.65
  -1  -2   3    0.05    0.60
   1  -2  -3    0.42    0.55
  -1   2  -3    1.81    0.60
  -1   3   3    3.14    0.71
   1   3  -3    3.26    0.81
   1   3  -3    3.56    0.77
   1  -3   3    3.37    0.65
  -1  -3   3    2.93    0.69
  -1   3  -3    2.87    0.74
   1  -3  -3    3.12    0.66
  -1   4   3    9.64    1.18
   1   4  -3    9.09    1.29
   1   4  -3    9.75    1.27
  -1   4  -3    8.98    1.22
   1   5  -3    2.58    0.84
  -1   5   3    1.35    0.69
   1   5  -3    2.36    0.87
  -1   5  -3    2.41    0.82
   1   6  -3    1.57    0.88
   1   7  -3    0.59    1.01
  -1   0   4  153.37   13.39
   1   0  -4  149.17   13.39
   1   0  -4  146.13   13.35
  -1   0   4  142.80   13.36
  -1  -1  -4   13.93    1.52
  -1  -1  -4   16.84    1.68
   1   1  -4   12.08    1.58
   1   1  -4   14.47    1.69
   1  -1   4   10.70    1.53
  -1   1   4   15.44    1.64
  -1   1   4   16.07    1.65
  -1   1  -4   11.05    1.60
   1   1   4   16.10    1.59
  -1  -1   4   13.56    1.65
  -1  -1   4   11.05    1.57
  -1   1  -4   13.85    1.59
   1  -1  -4   14.16    1.56
   1   1   4   15.46    1.59
   1   2  -4    0.78    0.65
   1   2  -4    1.86    0.82
   1  -2   4    1.41    0.62
  -1   2   4    1.97    0.67
  -1   2   4    1.44    0.78
   1  -2  -4    0.29    0.59
  -1  -2   4   -0.07    0.69
   1   3  -4    0.79    0.66
   1  -3   4    1.42    0.59
   1   3  -4    1.22    0.77
  -1   3   4   -0.05    0.60
  -1  -3   4    0.99    0.63
   1  -3  -4    0.91    0.53
  -1   3  -4   -0.94    0.60
  -1   3  -4    0.15    0.67
   1  -4   4   10.25    1.30
   1   4  -4   10.93    1.47
  -1   4   4   10.94    1.36
  -1  -4   4   10.76    1.33
   1  -4  -4   11.22    1.35
  -1   4  -4    9.97    1.85
  -1   4  -4   10.49    1.41
   1   5  -4    1.42    0.92
   1   5  -4    0.57    0.89
  -1   5   4    1.56    0.78
  -1   5  -4    1.23    0.82
   1   6  -4    1.83    0.97
   1   6  -4    2.45    1.06
  -1   6  -4   -0.05    0.88
   1   7  -4    2.41    1.40
   1   7  -4    3.44    1.24
  -1   7  -4    1.49    1.06
  -1   7  -4    2.82    1.87
   1   0  -5   -0.61    0.67
  -1   0   5   -0.59    0.70
   1   0   5    1.75    0.75
   1   0   5    0.02    0.62
  -1   0  -5   -1.04    0.67
   1   0  -5   -0.03    0.63
  -1   0   5    0.24    0.68
  -1   0  -5   -0.24    0.61
   1   1  -5    6.92    1.15
   1  -1   5    4.23    0.95
  -1   1   5    5.79    1.05
   1   1  -5    5.47    1.00
  -1  -1  -5    6.02    1.05
  -1   1   5    4.94    1.06
  -1  -1  -5    6.87    1.00
  -1   1  -5    6.26    1.00
   1  -1  -5    5.64    0.98
  -1  -1   5    6.49    1.08
   1   1   5    8.60    1.08
   1   1   5    6.46    1.01
  -1  -1   5    4.56    1.05
  -1   1  -5    5.85    1.07
  -1   2   5   20.10    2.18
   1   2  -5   16.40    2.33
  -1   2   5   19.26    2.13
  -1  -2  -5   20.46    2.09
   1   2  -5   17.97    2.74
   1  -2   5   20.94    2.15
  -1  -2   5   18.81    2.17
   1   2   5   23.86    2.19
   1   2   5   17.50    2.05
  -1   2  -5   20.29    2.61
   1  -2  -5   18.17    2.13
  -1   2  -5   16.79    2.56
   1   3  -5   16.21    2.09
   1  -3   5   17.77    1.98
   1   3  -5   15.40    1.98
  -1   3   5   20.34    2.04
  -1  -3  -5   16.57    1.90
  -1   3  -5   16.13    2.04
   1  -3  -5   17.13    1.91
  -1   3  -5   17.77    2.01
  -1  -3   5   18.66    2.03
   1  -4   5    1.90    0.78
   1   4  -5    1.99    0.92
   1   4  -5    1.16    0.94
  -1   4   5    2.62    0.84
   1  -4  -5    2.88    0.84
  -1  -4   5    2.32    0.84
  -1   4  -5    1.74    0.87
  -1   4  -5    1.36    0.86
   1   5  -5   -0.27    0.98
   1   5  -5    0.25    0.97
  -1   5   5   -0.88    0.80
  -1   5  -5    0.56    0.97
  -1   5  -5    0.93    0.94
   1   6  -5    1.80    1.15
  -1   6  -5    2.56    1.24
  -1   6  -5   -0.11    0.96
  -1   0  -6   71.73    6.44
   1   0  -6   61.80    6.29
   1   0   6   68.66    6.32
  -1   0   6   67.46    6.35
   1   0   6   68.63    6.33
  -1   0   6   65.27    6.35
   1   0  -6   67.69    6.43
  -1   1   6    3.28    0.93
  -1   1   6    1.00    0.81
   1  -1   6    2.04    0.80
   1   1  -6    1.95    0.81
  -1  -1  -6    1.23    0.73
   1   1  -6    2.28    0.96
  -1   1  -6    3.26    1.03
  -1  -1   6    2.87    0.87
   1  -1  -6    2.00    0.80
   1   1   6    2.27    0.87
   1   1   6    3.04    0.83
  -1   1  -6    2.68    0.92
  -1  -1   6    1.44    0.93
  -1  -2  -6   10.94    1.37
  -1   2   6    9.09    1.38
   1   2  -6    9.57    1.40
   1  -2   6    9.41    1.35
  -1   2   6    9.36    1.48
   1   2  -6    9.60    1.48
  -1   2  -6    8.13    1.36
   1   2   6   11.99    1.43
  -1   2  -6   10.22    1.53
  -1  -2   6    8.74    1.40
   1   2   6    9.79    1.36
   1  -2  -6   10.50    1.40
  -1   3   6    4.86    1.07
   1  -3   6    3.69    0.97
  -1   3   6    3.24    0.86
   1   3  -6    2.47    0.99
   1   3  -6    2.93    1.10
  -1   3  -6    2.43    0.92
   1  -3  -6    3.43    0.92
   1   3   6    4.59    1.03
  -1  -3   6    3.68    1.01
   1   3   6    3.10    0.80
  -1   3  -6    1.65    1.00
   1   4  -6    3.08    1.20
   1  -4   6    3.06    0.93
   1   4  -6    1.33    1.04
  -1   4   6    3.20    1.00
   1  -4  -6    3.56    0.89
   1   4   6    6.93    1.08
  -1  -4   6    2.80    0.96
  -1   4  -6    2.80    1.13
  -1   4  -6    5.04    1.17
   1  -5   6   -0.38    0.80
  -1   5   6   -0.54    0.89
   1   5  -6    1.23    1.42
   1   5  -6    1.97    1.30
  -1   5  -6    0.62    1.16
  -1   5  -6   -0.26    0.95
  -1  -5   6    0.81    0.85
   1  -5  -6   -0.44    0.76
   1   6  -6    3.66    1.33
   1   6  -6    3.37    1.42
  -1   6  -6    3.17    1.32
  -1   6  -6    1.78    1.22
  -1   0  -7    1.54    0.82
   1   0   7    0.44    0.90
  -1   0  -7    0.58    0.90
   1   0   7    0.25    0.82
  -1   0   7   -0.82    0.87
  -1   0   7   -0.78    0.77
   1   0  -7    0.54    0.79
   1   0  -7    0.74    0.89
  -1  -1  -7   24.02    2.63
   1   1  -7   22.95    2.69
   1   1  -7   23.57    2.62
  -1  -1  -7   19.96    2.51
   1  -1   7   16.91    2.47
  -1   1   7   25.87    2.66
  -1   1   7   24.62    2.63
  -1  -1   7   21.97    2.65
   1   1   7   22.71    2.54
  -1  -1   7   21.61    2.62
   1   1   7   24.90    2.61
  -1   1  -7   22.30    2.59
  -1   1  -7   24.26    2.77
   1  -1  -7   26.02    2.61
  -1  -2  -7   11.05    1.54
  -1   2   7   12.29    1.67
   1   2  -7   10.18    1.60
   1  -2   7   12.81    1.63
  -1   2   7   12.02    1.64
   1   2  -7   10.17    1.69
   1   2   7   10.27    1.63
  -1   2  -7    9.32    1.72
   1  -2  -7   11.08    1.61
  -1  -2   7   11.87    1.66
   1   2   7   10.04    1.52
  -1   2  -7   11.69    1.63
  -1   3   7    1.06    0.89
  -1  -3  -7    0.58    0.82
   1  -3   7    1.26    0.92
   1   3  -7    2.27    1.07
  -1   3   7    0.14    0.93
   1  -3  -7   -0.19    0.87
   1   3   7    1.68    0.82
  -1  -3   7   -0.46    0.90
   1   3   7    0.87    0.99
  -1  -4  -7    2.26    0.81
  -1   4   7    2.24    1.10
   1  -4   7    4.70    1.14
   1   4  -7    2.22    1.24
   1   4  -7    2.99    1.15
  -1  -4   7    2.75    1.08
   1  -4  -7    2.96    0.86
  -1   4  -7    3.00    1.32
   1   4   7    3.99    1.08
   1   5  -7    1.52    1.22
   1  -5   7    6.30    1.26
  -1   5   7    5.97    1.31
   1   5  -7    7.45    1.64
   1  -5  -7    3.50    1.08
  -1   5  -7    4.47    1.32
  -1  -5   7    3.64    1.13
  -1   5  -7   11.09    1.81
  -1   0  -8   29.37    3.32
   1   0   8   31.82    3.34
  -1   0   8   31.38    3.50
  -1   0  -8   34.34    3.46
   1   0  -8   27.99    3.35
  -1   0   8   32.67    3.41
   1   1  -8    0.07    0.92
   1   1  -8   -0.69    0.96
  -1  -1  -8    1.09    0.90
  -1  -1  -8   -0.60    0.93
   1  -1   8    0.98    0.91
  -1   1   8   -0.43    0.87
  -1   1   8    2.67    1.16
   1   1   8    0.67    1.05
   1   1   8    0.30    0.91
  -1  -1   8    1.41    1.00
   1  -1  -8    1.37    0.92
  -1  -1   8   -0.13    1.12
  -1   1  -8    0.72    0.99
  -1   1  -8   -0.57    0.95
  -1   2   8   29.76    3.18
   1  -2   8   31.28    3.31
  -1  -2  -8   28.88    3.06
  -1   2   8   24.89    3.10
   1   2   8   25.95    3.05
  -1  -2   8   27.52    3.44
   1  -2  -8   25.63    3.06
   1   2   8   31.19    3.21
  -1   3   8    1.67    1.08
   1  -3   8    1.00    1.00
  -1   3   8    1.33    0.93
  -1  -3  -8    1.73    0.93
   1   3   8   -1.18    1.04
   1  -3  -8    0.40    0.94
  -1  -3   8   -0.01    1.04
   1   3   8    1.97    0.89
  -1   4   8    0.88    0.93
   1  -4   8    2.35    1.10
  -1   4   8    2.68    1.21
   1   4  -8    1.65    1.24
   1   4  -8    2.85    1.40
   1   4   8    2.72    1.15
   1   4   8    3.45    0.93
  -1   4  -8    1.64    0.99
  -1  -4   8    2.81    1.15
  -1   4  -8    3.11    1.50
   1  -4  -8    4.29    1.02
  -1   0   9   -0.48    1.14
   1   0   9    0.11    0.94
  -1   0  -9   -0.67    1.10
   1   0  -9    0.38    1.12
  -1   0   9    1.52    1.07
   1  -1   9    1.13    0.96
  -1   1   9   -0.09    0.90
  -1   1   9    0.76    1.17
   1   1  -9    0.34    0.98
  -1   1  -9   -1.21    0.92
  -1  -1   9   -0.02    0.99
   1   1   9   -0.34    0.93
   1   2  -9   -1.17    0.94
  -1   2   9    1.31    1.04
  -1  -2  -9   -0.65    0.85
  -1   2   9    0.39    1.18
   1  -2   9    0.35    1.01
   1   2  -9    0.56    1.23
  -1   2  -9    0.20    1.03
   1   2   9   -0.67    0.89
  -1  -2   9    0.25    1.07
   1   2   9    2.21    1.22
  -1   2  -9    0.15    1.24
   1  -3   9    1.81    1.10
  -1   3   9    1.79    1.02
  -1  -3  -9   -0.49    1.02
  -1   3   9    1.37    1.14
   1   3   9   -0.80    0.83
  -1  -3   9   -0.38    1.03
   1   3   9    0.03    1.12
  -2   0   0  179.77   15.93
   2   0   0  176.93   15.94
   2   1   0    0.31    0.34
  -2   8   0    0.00    0.97
   2   0   1    0.28    0.31
  -2   0   1    0.16    0.40
  -2   0  -1    0.07    0.34
   2   0  -1    0.98    0.42
   2  -1   1  129.45   11.90
  -2   1   1  145.88   11.91
   2   1  -1  130.68   11.91
  -2   1  -1  133.53   11.90
   2  -1  -1  128.26   11.91
  -2  -1   1  129.80   11.94
  -2  -1   1  132.50   11.91
   2   1   1  132.37   11.89
  -2   2   1   39.80    3.27
   2   2  -1   33.37    3.30
   2   2  -1   31.73    3.26
  -2   3   1  193.20   17.33
  -2   4   1   13.56    1.52
  -2   5   1    0.39    0.65
  -2   6   1    3.06    0.92
  -2   7   1    2.85    0.93
  -2   8   1    1.36    0.96
  -2   0  -2 1000.00   85.80
  -2   0   2  981.52   85.82
  -2   0  -2  972.40   85.79
   2   0  -2  939.68   85.80
   2   0   2  952.99   85.79
  -2   0   2  923.89   85.80
   2  -1   2    0.47    0.46
   2   1  -2    0.80    0.57
   2   1  -2    1.59    0.65
  -2   1   2    1.17    0.55
  -2  -1  -2    1.43    0.50
   2   1   2    0.33    0.43
  -2  -1   2    2.05    0.61
  -2  -1   2    0.99    0.65
  -2   1  -2    0.45    0.50
   2  -1  -2    0.48    0.53
   2   2  -2  495.21   44.53
   2   2  -2  505.94   44.55
  -2   2   2  484.55   44.51
   2  -2   2  511.64   44.50
  -2   2  -2  505.75   44.52
  -2  -2   2  500.92   44.53
   2  -2  -2  484.64   44.51
   2   3  -2    9.63    1.20
   2   3  -2    9.51    1.15
  -2   3   2   10.47    1.11
  -2   3  -2    7.59    1.06
   2   4  -2  232.80   20.24
  -2   4   2  219.76   20.20
   2   4  -2  223.13   20.23
  -2   5   2    7.31    1.05
  -2   6   2   54.40    5.14
  -2   7   2   10.72    1.48
  -2   0   3   -0.39    0.62
  -2   0  -3    0.14    0.52
  -2   0   3    0.28    0.59
  -2   0  -3    0.84    0.57
   2   0   3   -0.65    0.49
   2   0  -3   -0.27    0.54
  -2  -1  -3  202.63   16.60
   2   1  -3  184.53   16.62
  -2   1   3  174.43   16.61
  -2  -1  -3  186.84   16.58
   2   1  -3  184.21   16.66
   2  -1   3  189.03   16.61
  -2   1   3  178.10   16.62
   2   1   3  191.22   16.58
  -2  -1   3  179.16   16.65
  -2   1  -3  191.45   16.63
   2   1   3  195.14   16.59
   2  -1  -3  175.51   16.61
  -2   1  -3  176.70   16.61
  -2  -1   3  176.88   16.62
   2  -2   3   30.38    3.26
   2   2  -3   34.36    3.38
   2   2  -3   35.36    3.32
  -2   2   3   35.37    3.31
  -2  -2   3   40.18    3.35
  -2  -2   3   34.52    3.34
   2  -2  -3   32.70    3.28
  -2   2  -3   33.69    3.30
   2  -3   3    1.48    0.55
   2   3  -3    2.05    0.70
   2   3  -3    1.28    0.71
  -2   3  -3    0.12    0.55
  -2  -3   3   -0.13    0.60
   2  -3  -3    2.30    0.61
  -2   4   3    2.00    0.65
   2   4  -3    2.43    0.82
  -2   4  -3    1.81    0.65
   2   5  -3   22.67    2.41
   2   5  -3   16.15    2.06
  -2   5   3   19.13    2.05
  -2   5  -3   18.07    2.02
   2   6  -3   -0.77    0.90
  -2   6   3   -0.26    0.67
  -2   7   3   -0.66    0.71
   2   7  -3   -1.84    1.01
  -2   0  -4   25.56    2.33
   2   0  -4   18.73    2.34
  -2   0  -4   23.87    2.36
  -2   0   4   22.42    2.54
  -2  -1  -4    2.77    0.72
  -2  -1  -4    1.82    0.63
   2  -1   4    1.51    0.61
  -2   1   4    2.83    0.84
   2   1  -4    0.35    0.65
  -2   1   4    2.01    0.74
   2   1  -4    1.73    0.75
  -2   1  -4    1.25    0.66
  -2  -1   4    2.13    0.79
  -2  -1   4    1.55    0.77
   2   1   4    2.24    0.65
   2   1   4    1.84    0.61
  -2   1  -4    0.94    0.65
   2  -1  -4    2.69    0.71
  -2   2   4    0.94    0.65
   2  -2   4    1.59    0.62
   2   2  -4    0.18    0.71
   2   2  -4    0.55    0.67
  -2  -2   4    1.18    0.71
   2   2   4    0.82    0.54
  -2   2  -4    0.12    0.62
   2  -2  -4    0.83    0.65
  -2  -2   4   -0.04    0.73
  -2   2  -4    1.03    0.65
   2   3  -4   23.21    2.28
  -2   3   4   18.77    2.23
   2  -3   4   22.72    2.18
   2   3  -4   21.10    2.32
  -2  -3   4   20.14    2.25
  -2   3  -4   18.87    2.24
   2  -3  -4   21.04    2.18
  -2   4   4    0.49    0.67
   2   4  -4    1.36    0.87
   2  -4   4    1.28    0.61
   2   4  -4   -0.21    0.70
  -2  -4   4    0.47    0.63
   2  -4  -4    0.90    0.68
   2   5  -4    3.54    1.03
  -2   5   4    2.51    0.88
   2   5  -4    1.65    0.98
  -2   5  -4    2.70    0.85
   2   6  -4    0.41    0.96
   2   6  -4    0.90    0.99
  -2   6  -4   -1.91    0.76
   2   7  -4    8.69    2.02
   2   7  -4    7.79    1.60
  -2   7  -4    8.25    1.43
   2   0  -5    0.19    0.64
  -2   0   5   -1.03    0.68
  -2   0  -5   -0.24    0.64
  -2   0   5    0.12    0.74
  -2   0  -5   -0.27    0.66
   2   0   5    1.20    0.63
  -2  -1  -5   20.72    2.21
  -2   1   5   21.37    2.34
  -2   1   5   21.52    2.30
  -2  -1  -5   19.58    2.30
   2   1  -5   23.29    2.31
   2  -1   5   17.53    2.21
   2   1  -5   19.68    2.34
  -2   1  -5   20.63    2.30
   2  -1  -5   26.73    2.41
   2   1   5   21.18    2.28
  -2  -1   5   21.18    2.34
  -2   1  -5   21.69    2.36
  -2  -1   5   18.69    2.30
   2   1   5   21.42    2.21
  -2  -2  -5    5.60    0.82
  -2   2   5    5.56    0.97
  -2   2   5    3.80    0.97
   2   2  -5    3.10    1.15
   2  -2   5    4.28    0.91
  -2  -2   5    4.21    1.00
   2  -2  -5    4.29    0.91
  -2  -2   5    3.25    0.94
  -2   2  -5    3.88    1.16
   2   2   5    4.91    0.83
   2   3  -5    6.99    1.25
  -2   3   5    8.10    1.26
   2   3  -5    8.52    1.45
   2  -3   5    9.17    1.25
  -2   3  -5    7.76    1.29
  -2  -3   5   10.41    1.36
  -2   3  -5    8.61    1.35
   2   3   5   10.81    1.82
   2  -3  -5    9.69    1.22
   2   4  -5   -0.45    0.79
  -2   4   5    1.84    0.80
   2   4  -5   -1.34    0.78
   2  -4   5   -1.19    0.66
  -2   4  -5    0.17    0.79
  -2  -4   5    0.84    0.77
  -2   4  -5    1.60    0.76
   2  -4  -5   -0.43    0.70
  -2   5   5    1.17    0.87
   2   5  -5   -0.07    0.97
   2   5  -5    0.16    0.97
  -2   5  -5   -0.24    0.78
  -2   5  -5    0.19    0.85
   2   6  -5   -1.38    1.02
  -2   6   5   -0.40    0.83
   2   6  -5    0.20    1.09
  -2   6  -5    0.55    0.96
   2   0  -6   47.80    4.44
  -2   0   6   43.91    4.47
  -2   0  -6   42.20    4.86
   2   0   6   43.25    4.39
  -2   0   6   50.39    4.52
   2  -1   6    3.78    0.98
  -2  -1  -6    7.13    1.15
  -2  -1  -6    4.22    0.97
   2   1  -6    6.42    1.07
  -2   1   6    6.25    1.18
  -2   1   6    7.18    1.18
   2   1  -6    6.31    1.20
  -2   1  -6    3.78    0.99
  -2  -1   6    6.69    1.18
  -2  -1   6    5.53    1.17
   2   1   6    4.47    0.97
   2   1   6    7.01    1.13
   2  -1  -6    5.07    1.02
  -2   1  -6    6.06    1.15
  -2  -2  -6   16.92    1.93
  -2   2   6   19.30    2.10
   2  -2   6   17.42    2.01
  -2   2   6   20.32    2.09
   2   2  -6   14.61    2.01
   2   2  -6   18.75    2.17
  -2  -2   6   15.43    2.05
  -2   2  -6   19.63    2.20
   2   2   6   14.45    1.89
  -2  -2   6   14.13    2.03
   2  -2  -6   19.27    2.04
  -2   2  -6   14.49    1.99
   2   2   6   20.77    2.04
   2   3  -6    1.59    0.94
   2  -3   6    2.82    0.87
  -2   3   6    4.10    0.93
   2   3  -6    2.92    1.09
  -2   3   6    1.83    1.00
  -2   3  -6    2.56    1.09
   2   3   6    3.64    0.93
   2   3   6    3.83    0.82
  -2   3  -6    2.37    0.93
   2  -3  -6    2.68    0.85
  -2  -3   6    1.15    0.87
   2  -4   6    2.49    0.90
   2   4  -6    1.80    1.06
   2   4  -6    2.15    1.02
  -2   4  -6   -0.27    0.88
  -2  -4   6    1.38    0.94
  -2   4  -6    2.04    0.96
   2  -4  -6    1.62    0.79
  -2   5   6   -0.18    0.93
   2  -5   6    2.35    0.90
   2  -5  -6    1.08    0.85
  -2  -5   6    0.82    0.88
  -2   5  -6    1.90    1.24
  -2   5  -6   -0.28    1.51
   2   6  -6   -0.40    1.07
   2   6  -6    0.75    1.33
  -2   6   6   -1.39    0.93
  -2   6  -6   -0.23    1.12
  -2   6  -6   -0.94    0.99
  -2   0  -7   -0.14    0.81
  -2   0  -7   -1.55    0.87
  -2   0   7   -0.44    0.83
  -2   0   7   -1.65    0.96
   2   0   7    1.25    0.77
   2   0  -7   -0.89    0.81
  -2   1   7    2.69    1.00
  -2  -1  -7    3.97    1.09
   2   1  -7    1.73    0.85
   2  -1   7    2.19    0.93
   2   1  -7    0.78    0.96
  -2   1   7    2.02    1.01
  -2  -1  -7    1.92    0.91
  -2   1  -7    1.39    1.15
   2   1   7    3.61    0.90
   2  -1  -7    2.61    0.91
  -2  -1   7    3.67    1.11
   2   1   7    2.26    0.99
  -2  -1   7    2.86    1.08
  -2   1  -7    3.08    0.94
   2  -2   7   -0.46    0.82
   2   2  -7   -0.57    0.79
  -2   2   7    0.49    0.89
   2   2  -7    0.58    0.97
  -2  -2  -7   -0.14    0.70
  -2   2   7    0.45    0.99
  -2   2  -7   -0.30    0.77
   2  -2  -7   -0.48    0.81
  -2   2  -7    1.88    1.02
   2   2   7    0.69    0.78
  -2  -2   7   -0.18    0.93
   2   2   7    0.55    0.91
  -2   3   7    3.50    1.09
  -2   3   7    3.93    1.26
  -2  -3  -7    5.20    1.03
   2  -3   7    4.06    1.09
   2   3  -7    4.58    1.18
  -2  -3   7    5.20    1.23
   2  -3  -7    4.28    1.08
   2   3   7    4.01    0.95
   2  -4   7   -0.05    0.86
   2   4  -7    0.81    1.39
   2   4  -7    0.46    1.05
  -2   4   7    0.74    1.06
   2  -4  -7    1.29    0.85
  -2   4  -7   -1.79    1.06
  -2  -4   7    0.99    0.96
   2  -5   7    4.23    1.07
   2   5  -7    3.34    1.41
  -2   5   7    1.06    1.09
   2   5  -7    1.65    1.22
  -2   5  -7    3.90    1.33
  -2  -5   7    2.29    1.07
  -2   5  -7    1.97    1.20
   2  -5  -7    1.07    0.95
   2   0   8    2.45    0.96
   2   0  -8    2.64    0.99
  -2   0   8    1.47    1.06
  -2   0   8    1.96    1.16
  -2   0  -8    1.60    1.14
  -2   0  -8    0.95    0.92
  -2  -1  -8    5.48    1.33
  -2   1   8    5.71    1.37
   2   1  -8    5.54    1.46
  -2  -1  -8    7.17    1.24
  -2   1   8    7.38    1.50
   2  -1   8    6.30    1.26
   2   1   8    4.85    1.30
  -2  -1   8    5.78    1.37
  -2   1  -8    5.65    1.36
  -2  -1   8    6.08    1.44
   2   1   8    8.05    1.31
   2  -1  -8    3.87    1.16
  -2   1  -8    4.15    1.29
  -2   2   8    2.46    1.18
  -2   2   8   -0.67    0.97
  -2  -2  -8    4.04    0.99
   2   2   8    2.26    1.08
  -2   2  -8    0.19    0.92
   2  -2  -8    0.91    1.01
   2   2   8    2.42    0.97
  -2  -3  -8    2.13    0.95
   2  -3   8    2.96    1.09
  -2   3   8    3.22    1.18
  -2   3   8    2.34    1.03
   2   3   8    3.53    0.94
   2  -3  -8    2.03    1.11
   2   3   8    2.39    1.12
  -2  -3   8    1.19    1.13
  -2   4   8   -0.30    0.85
   2  -4   8    0.43    1.05
   2   4  -8   -1.91    0.99
   2   4  -8   -0.44    1.29
  -2   4   8   -0.23    1.08
  -2   4  -8    1.19    1.32
  -2   4  -8    0.84    1.11
   2  -4  -8   -0.11    0.81
   2   4   8    0.08    0.77
  -2  -4   8   -2.58    0.91
   2   0   9    0.59    0.99
  -2   0  -9    1.02    1.04
  -2   0   9    0.82    1.05
   2   0  -9   -1.41    0.93
  -2   0   9   -0.20    1.14
   2  -1   9    2.15    1.07
  -2   1   9    0.82    1.06
  -2  -1  -9   -0.03    1.07
  -2   1   9    2.69    1.26
   2   1  -9    0.29    0.98
  -2  -1  -9   -0.53    0.74
  -2  -1   9    0.88    1.04
  -2   1  -9   -0.63    1.23
   2  -1  -9    0.47    1.20
   2   1   9    2.37    1.07
  -2   1  -9    0.54    1.04
  -2  -1   9   -0.83    1.14
   2   2  -9    0.30    1.04
   2  -2   9    1.56    1.09
  -2   2   9    3.70    1.33
  -2  -2  -9    2.15    1.36
   2   2  -9    2.50    1.36
  -2   2   9    1.90    1.10
   2   2   9    0.89    1.18
  -2   2  -9    1.05    1.35
  -2  -2   9    1.86    1.17
  -2   2  -9    0.77    1.09
   2   2   9    1.83    1.04
   2  -2  -9    0.65    1.14
   3   0   0   -0.02    0.42
  -3   0   0    0.20    0.33
  -3   0   0    0.11    0.38
  -3  -1   0   63.98    5.97
   3   1   0   66.17    5.99
  -3   1   0   67.30    5.97
   3  -1   0   67.03    6.00
  -3   8   0    2.69    2.04
  -3   0  -1    0.02    0.38
  -3   0   1   -0.07    0.45
   3   0  -1   -0.08    0.48
   3   0   1   -0.31    0.38
  -3  -1  -1   11.90    1.27
  -3   1   1   13.22    1.28
   3  -1   1   10.04    1.28
   3   1  -1   12.59    1.34
  -3  -1   1   12.64    1.35
   3  -1  -1   13.18    1.29
  -3   1  -1   11.84    1.31
  -3  -1   1   12.69    1.49
   3   1   1   11.92    1.27
  -3  -2   1   69.14    6.07
  -3   2  -1   66.56    6.01
  -3  -2   1   63.12    6.07
  -3   3   1    4.69    0.78
  -3   4   1    0.39    0.62
  -3   5   1    1.34    0.73
  -3   6   1   25.44    2.76
  -3   7   1    0.96    0.84
  -3   0   2   20.62    1.93
   3   0  -2   18.63    1.93
  -3   0  -2   17.86    1.86
   3   0   2   17.17    1.84
  -3  -1  -2    0.08    0.45
   3  -1   2    1.11    0.46
  -3   1   2    0.86    0.55
   3   1  -2   -0.11    0.49
   3   1   2    0.46    0.41
  -3  -1   2   -0.93    0.53
   3  -1  -2    0.35    0.51
  -3  -1   2    0.09    0.64
  -3   1  -2    0.28    0.45
   3  -2   2   11.15    1.27
  -3   2   2   12.46    1.32
   3   2  -2   10.93    1.32
  -3  -2   2   11.20    1.41
  -3  -2   2   13.24    1.35
  -3   2  -2   11.40    1.31
   3  -2  -2   12.30    1.33
   3   3  -2    0.23    0.58
   3   3  -2   -0.21    0.63
  -3   3   2    0.41    0.58
  -3   3  -2    0.50    0.45
  -3   4   2    2.38    0.65
   3   4  -2    0.94    0.69
   3   5  -2   13.43    1.65
  -3   5   2   14.83    1.66
  -3   6   2    6.07    1.09
   3   6  -2    5.90    1.35
  -3   7   2   17.41    2.06
  -3   0  -3    0.17    0.56
   3   0  -3    0.10    0.56
  -3   0   3   -0.47    0.60
   3   0   3   -0.48    0.45
  -3   0   3   -1.34    0.63
  -3   0  -3   -1.42    0.52
  -3  -1  -3   92.07    8.06
   3   1  -3   93.62    8.09
  -3   1   3   88.90    8.09
   3  -1   3   86.31    8.06
  -3  -1   3   91.41    8.10
  -3   1  -3   87.14    8.08
   3  -1  -3   84.25    8.09
  -3  -1   3   84.99    8.14
   3   1   3   90.07    8.05
  -3   2   3   12.67    1.37
   3  -2   3   10.14    1.24
   3   2  -3    9.21    1.30
   3   2  -3   10.22    1.40
   3  -2  -3   10.62    1.24
  -3   2  -3   13.07    1.33
  -3  -2   3   10.37    1.33
  -3  -2   3    9.66    1.36
   3  -3   3    1.10    0.50
   3   3  -3   -0.42    0.66
  -3   3   3    1.08    0.63
   3   3  -3    1.67    0.65
  -3  -3   3    1.03    0.78
   3  -3  -3    1.60    0.61
  -3   3  -3    1.39    0.60
   3   4  -3    1.55    0.74
  -3   4   3    2.96    0.75
  -3   4  -3    1.60    0.62
  -3   5   3    0.15    0.65
   3   5  -3   -0.15    0.92
   3   5  -3    0.94    0.91
  -3   5  -3    0.29    0.60
   3   6  -3   13.30    1.75
  -3   6   3   13.70    1.64
   3   6  -3   12.27    1.73
   3   7  -3   -0.32    1.10
  -3   7   3    0.39    0.78
   3   7  -3   -0.24    1.01
   3   0   4   63.53    6.09
  -3   0   4   66.44    6.14
   3   0  -4   68.46    6.13
  -3   0  -4   65.06    6.09
  -3   0  -4   64.94    6.12
  -3   0   4   68.88    6.17
   3  -1   4    1.09    0.57
  -3  -1  -4    1.65    0.65
   3   1  -4    1.12    0.65
  -3   1   4    0.45    0.67
  -3   1   4    1.73    0.76
  -3  -1   4    0.70    0.78
  -3   1  -4    1.74    0.71
  -3   1  -4    2.49    0.76
  -3  -1   4    0.64    0.72
   3  -1  -4    1.28    0.65
   3  -2   4   -0.16    0.54
   3   2  -4    0.84    0.60
  -3   2   4    1.14    0.67
  -3   2   4    0.77    0.64
   3  -2  -4    0.19    0.60
  -3  -2   4   -0.52    0.68
  -3   2  -4   -0.06    0.65
  -3  -2   4   -0.11    0.70
   3   2   4    0.66    0.53
   3  -3   4    3.30    0.68
   3   3  -4    0.20    0.75
  -3   3   4    1.41    0.73
   3   3  -4    0.87    0.69
  -3   3  -4    2.40    0.73
  -3  -3   4    1.52    0.78
   3  -3  -4    1.62    0.67
  -3   4   4    3.51    0.86
   3  -4   4    3.72    0.76
   3   4  -4    3.12    0.90
   3   4  -4    2.92    0.90
   3  -4  -4    2.64    1.33
  -3  -4   4    3.88    0.87
  -3   4  -4    2.85    0.84
  -3   5   4    4.81    1.02
   3   5  -4    3.30    1.08
   3   5  -4    4.95    1.15
  -3   5  -4    4.33    0.93
   3   6  -4    9.01    1.56
  -3   6   4   10.46    1.39
   3   6  -4    7.99    1.52
  -3   6  -4    7.59    1.37
   3   7  -4    2.99    1.30
   3   7  -4    2.86    1.35
  -3   7   4    3.44    1.09
  -3   7  -4    1.63    0.99
  -3   0   5   -0.26    0.80
  -3   0  -5    0.99    0.61
   3   0   5    0.76    0.61
  -3   0   5    0.69    0.76
   3   0  -5   -0.58    0.60
   3  -1   5   21.69    2.34
  -3  -1  -5   23.04    2.30
  -3   1   5   21.35    2.43
   3   1  -5   21.35    2.37
  -3  -1  -5   22.11    2.37
  -3   1   5   22.09    2.43
  -3  -1   5   21.16    2.47
  -3   1  -5   20.94    2.38
   3  -1  -5   21.11    2.38
  -3  -1   5   22.58    2.48
   3   1   5   21.20    2.31
  -3   1  -5   24.54    2.44
   3   1   5   25.64    2.35
  -3  -2  -5    0.85    0.59
   3  -2   5    0.39    0.64
   3   2  -5    1.20    0.78
   3   2  -5   -0.82    0.64
  -3   2   5    0.26    0.71
  -3   2   5    0.98    0.74
   3   2   5   -0.21    0.55
   3  -2  -5    0.40    0.66
  -3  -2   5   -1.91    0.71
  -3  -2   5    0.56    0.73
  -3   2  -5    0.01    0.68
  -3   2  -5    1.20    0.72
  -3   3   5   55.13    5.14
   3   3  -5   57.87    5.19
   3   3  -5   55.09    5.23
   3  -3   5   51.14    5.08
  -3   3  -5   52.15    5.15
   3   3   5   53.49    5.04
   3  -3  -5   53.94    5.08
  -3  -3   5   56.11    5.19
  -3   3  -5   52.21    5.16
   3   4  -5   -0.35    0.79
   3  -4   5   -1.04    0.66
  -3   4   5   -1.32    0.75
   3   4  -5    0.38    0.91
  -3   4  -5    1.51    0.76
   3  -4  -5   -0.25    0.71
  -3  -4   5    0.53    0.86
  -3   4  -5   -0.71    0.69
  -3   5   5   10.18    1.52
   3   5  -5   10.66    1.63
   3   5  -5   11.09    1.69
  -3   5  -5   10.91    1.62
   3   6  -5    6.27    1.37
  -3   6   5    7.09    1.27
   3   6  -5    7.40    1.60
  -3   6  -5    5.80    1.31
  -3   0   6   11.23    1.52
  -3   0  -6    8.27    1.48
   3   0  -6   11.95    1.45
  -3   0   6    8.49    1.40
  -3   0  -6   11.68    1.52
   3   0   6    7.77    1.31
   3  -1   6    2.79    0.85
  -3   1   6    1.86    0.93
  -3   1   6    2.84    0.93
  -3  -1  -6    2.95    0.96
  -3  -1  -6    2.89    0.83
   3   1  -6    2.62    0.80
   3   1   6    3.15    0.80
  -3   1  -6    5.04    1.03
  -3  -1   6    2.12    0.94
  -3   1  -6    3.03    0.86
   3  -1  -6    5.90    0.96
  -3  -1   6    1.76    0.92
  -3   2   6   10.36    1.46
   3  -2   6    9.01    1.34
  -3  -2  -6   10.92    1.48
   3   2  -6   10.87    1.54
  -3   2   6   10.90    1.51
   3   2  -6    8.55    1.45
  -3  -2   6    8.87    1.46
   3   2   6   10.84    1.41
   3   2   6   11.36    1.37
  -3   2  -6   10.74    1.49
   3  -2  -6    9.75    1.42
  -3   2  -6    7.60    1.40
  -3  -2   6    7.36    1.44
   3   3  -6    1.67    1.07
  -3   3   6    3.11    0.95
   3   3  -6    2.91    1.03
   3  -3   6    3.25    0.93
  -3   3   6    2.80    0.99
   3   3   6    2.31    0.78
  -3   3  -6    3.44    1.01
  -3   3  -6    2.33    0.98
  -3  -3   6    2.77    0.98
   3  -3  -6    5.12    0.96
   3   4  -6    3.86    1.32
   3  -4   6    4.11    0.99
  -3   4   6    3.44    1.14
   3   4  -6    3.96    1.15
  -3   4  -6    5.78    1.18
  -3  -4   6    2.92    1.05
   3  -4  -6    4.09    0.98
   3  -5   6    0.58    0.79
  -3   5   6    1.85    0.99
   3   5  -6    1.95    1.27
   3  -5  -6    0.98    0.88
  -3   5  -6    2.00    1.33
  -3  -5   6   -0.11    0.85
  -3   5  -6   -0.97    1.17
   3   6  -6    0.58    1.16
  -3   6   6    1.14    0.96
   3   6  -6   -1.33    1.22
  -3   6  -6    0.24    1.31
  -3   6  -6    0.77    1.04
   3   0   7   -0.96    0.70
   3   0  -7    0.26    0.80
  -3   0  -7   -0.66    0.71
  -3   0  -7   -0.35    0.87
  -3   0   7    0.52    0.99
  -3   0   7    0.03    0.95
  -3   1   7   16.06    2.12
  -3   1   7   18.79    2.18
  -3  -1  -7   21.37    2.21
   3   1  -7   15.13    2.05
   3  -1   7   13.98    1.99
  -3  -1  -7   15.60    1.97
  -3  -1   7   17.13    2.18
   3   1   7   18.50    2.05
  -3   1  -7   17.29    2.20
  -3  -1   7   15.43    2.11
   3  -1  -7   16.71    2.10
  -3   1  -7   17.24    2.13
  -3   2   7   -0.06    0.87
   3   2  -7   -0.03    0.96
   3   2  -7    1.66    1.01
   3  -2   7    0.74    0.80
  -3   2   7    3.15    1.13
  -3  -2  -7    0.26    0.75
   3   2   7    0.88    0.80
  -3  -2   7   -0.38    0.94
  -3   2  -7    1.20    0.87
  -3   2  -7    0.20    0.94
   3   2   7    0.71    0.88
  -3  -2   7    0.76    1.03
   3  -2  -7    1.61    0.95
  -3   3   7    4.91    1.19
  -3   3   7    6.72    1.36
   3   3  -7    7.75    1.38
   3  -3   7    5.40    1.17
  -3   3  -7    5.79    1.32
   3   3   7    5.77    1.10
  -3  -3   7    6.02    1.33
   3  -3  -7    4.25    1.11
  -3   4   7    1.34    1.01
   3  -4   7    0.65    0.94
   3   4  -7    0.16    1.09
   3  -4  -7    0.64    0.84
  -3  -4   7    2.45    1.08
   3   4   7    1.43    0.82
  -3   5   7    5.83    1.42
   3   5  -7    8.81    1.78
   3  -5   7    9.07    1.36
   3   5  -7    9.29    1.65
   3  -5  -7    7.00    2.10
  -3   5  -7    6.28    1.47
  -3  -5   7    7.24    1.37
  -3   5  -7    3.26    1.39
  -3   0   8   60.94    6.12
   3   0   8   64.68    6.00
  -3   0  -8   61.71    6.10
  -3   0  -8   60.81    5.99
  -3   0   8   63.16    6.12
  -3  -1  -8   -0.55    0.92
   3  -1   8    1.13    0.95
  -3  -1  -8    1.22    0.86
  -3   1   8   -1.02    0.92
  -3   1   8    0.08    1.02
  -3  -1   8    1.47    1.10
   3   1   8    0.00    0.79
   3  -1  -8    0.16    0.92
  -3   1  -8    1.48    1.14
  -3  -1   8   -0.21    1.07
  -3   1  -8    1.92    1.01
  -3   2   8    8.17    1.70
  -3   2   8   14.75    1.92
  -3  -2  -8   11.04    1.61
   3  -2   8    8.65    1.78
   3   2   8   14.81    1.75
  -3  -2   8   12.73    2.07
  -3  -2   8   11.09    1.87
   3  -2  -8   11.61    2.08
   3   2   8   14.81    1.80
   3  -3   8    0.35    0.97
  -3   3   8    2.48    1.24
   3   3  -8    1.78    1.12
  -3  -3  -8    0.86    0.90
  -3   3   8    1.59    0.96
  -3  -3   8    0.84    1.08
   3  -3  -8    0.32    0.88
   3   3   8    1.19    0.87
  -3   3  -8    1.08    1.02
   3  -4   8    3.79    1.14
   3   4  -8    4.43    1.35
  -3   4   8    3.74    1.26
  -3   4   8    1.70    1.02
  -3   4  -8    3.66    2.25
  -3  -4   8    2.08    1.21
   3   4   8    2.98    0.98
   3   0  -9    0.43    0.98
   3   0   9   -0.12    0.94
  -3   0   9    0.09    1.06
  -3   0   9   -1.58    1.08
   3  -1   9    8.57    1.48
   3   1  -9    6.97    1.47
  -3   1   9    8.70    1.61
  -3   1   9    7.89    1.72
  -3  -1  -9    8.64    1.67
   3   1   9    7.44    1.48
   3  -1  -9    8.20    1.59
  -3   1  -9   10.62    1.80
  -3   1  -9    6.49    1.50
  -3  -1   9   10.38    1.74
  -3  -1   9    6.49    1.51
  -3  -2  -9    2.14    0.97
   3  -2   9    1.17    1.02
  -3   2   9    1.15    1.08
  -3   2   9    0.23    1.24
  -3   2  -9    1.55    1.31
  -3  -2   9    2.73    1.21
   3   2   9    0.59    1.01
   3  -2  -9    1.83    1.18
  -3   2  -9    1.36    1.15
  -4   0   0   12.43    1.41
  -4   0   0   13.16    1.40
   4   0   0   13.47    1.44
   4   1   0    0.01    0.50
   4  -1   0    0.17    0.54
  -4   1   0    0.49    0.42
  -4  -1   0   -0.52    0.39
  -4   2   0  494.24   41.51
   4   2   0  435.06   41.52
   4   0   1    0.12    0.44
  -4   0  -1    0.14    0.44
  -4   0   1    0.71    0.52
   4   0  -1   -0.30    0.45
  -4   0   1    0.32    0.76
  -4   1   1   22.63    2.42
  -4  -1  -1   25.10    2.22
   4  -1   1   21.64    2.22
  -4   1   1   23.10    2.25
  -4  -1   1   25.07    2.23
   4  -1  -1   19.90    2.27
   4   1   1   24.72    2.22
  -4  -1   1   21.89    2.41
  -4   1  -1   21.97    2.21
   4  -2   1    8.08    1.01
  -4   2   1    9.50    1.11
  -4  -2   1   10.47    1.20
  -4  -2   1    9.19    1.17
  -4   2  -1    9.07    1.03
  -4   3   1    3.20    0.72
  -4   4   1    9.64    1.25
  -4   5   1   45.01    4.33
  -4   6   1    9.40    1.42
  -4   7   1    0.70    0.89
  -4   0  -2   37.32    3.32
   4   0   2   33.37    3.30
  -4   0   2   36.88    3.36
   4   0  -2   33.51    3.35
   4   1  -2   14.19    1.61
  -4   1   2   16.49    1.62
  -4  -1  -2   12.88    1.54
   4  -1   2   15.21    1.58
   4  -1  -2   15.32    1.56
  -4  -1   2   14.72    1.63
   4   1   2   14.71    1.54
  -4   1  -2   15.74    1.59
  -4   2   2   63.57    6.16
   4   2  -2   65.86    6.17
   4  -2   2   67.19    6.13
   4   2   2   68.00    6.11
  -4  -2   2   68.53    6.17
  -4  -2   2   68.84    6.23
   4  -2  -2   65.95    6.17
  -4   2  -2   70.38    6.16
  -4   3   2    5.47    0.83
   4   3  -2    4.46    0.85
  -4  -3   2    4.25    0.88
  -4   3  -2    5.91    0.81
  -4  -3   2    4.96    1.05
  -4   4   2    8.87    1.12
   4   4  -2    8.21    1.09
  -4   4  -2    7.06    0.97
  -4   5   2    0.16    0.68
  -4   6   2    1.07    0.80
  -4   7   2    0.45    0.85
  -4   0  -3    1.18    0.54
  -4   0   3    0.13    0.58
   4   0   3   -0.35    0.47
   4   0  -3    1.12    0.59
  -4   1   3   36.00    3.54
  -4  -1  -3   41.26    3.49
   4   1  -3   35.38    3.52
   4  -1   3   36.75    3.48
  -4  -1   3   34.54    3.59
  -4   1  -3   38.47    3.50
   4   1   3   36.93    3.45
   4  -1  -3   34.47    3.54
  -4  -1   3   34.48    3.54
   4   2  -3    0.46    0.64
  -4   2   3    1.39    0.68
  -4  -2   3    1.36    0.68
   4  -2  -3    0.81    0.55
  -4   2  -3    0.50    0.53
   4   2   3    0.72    0.48
  -4  -2   3    0.56    0.74
   4   3  -3   41.64    4.06
  -4   3   3   41.58    4.05
   4  -3  -3   44.59    4.06
  -4  -3   3   44.26    4.09
  -4   3  -3   40.58    4.01
  -4   4   3    5.89    0.94
   4   4  -3    3.95    0.89
  -4   4  -3    5.10    0.87
  -4   5   3    2.91    0.85
   4   5  -3    2.95    0.96
   4   5  -3    2.48    0.90
  -4   6   3    0.63    0.79
   4   6  -3    2.22    1.00
  -4   6  -3    1.37    0.72
  -4   7   3    5.62    1.18
   4   0   4    6.99    1.12
  -4   0  -4    9.19    1.18
   4   0  -4    9.95    1.25
  -4   0   4   10.05    1.27
  -4   0  -4    9.67    1.21
  -4   0   4    9.04    1.31
   4  -1   4   22.44    2.48
  -4   1   4   25.46    2.60
  -4  -1  -4   27.35    2.47
   4   1  -4   26.29    2.58
  -4   1   4   25.54    2.60
  -4  -1  -4   27.60    2.53
  -4  -1   4   19.78    2.62
  -4   1  -4   24.25    2.55
  -4   1  -4   24.23    2.51
  -4  -1   4   21.65    2.57
   4  -1  -4   25.76    2.59
   4   1   4   25.47    2.48
   4  -2   4   56.42    5.26
  -4   2   4   53.80    5.32
   4   2  -4   52.39    5.32
   4  -2  -4   59.60    5.43
  -4  -2   4   58.99    5.34
  -4   2  -4   57.55    5.31
  -4  -2   4   57.45    5.39
   4   2   4   57.32    5.27
  -4   3   4   12.69    1.39
   4   3  -4    9.78    1.37
   4  -3   4    9.39    1.26
   4  -3  -4   11.16    1.31
  -4   3  -4   10.39    1.50
  -4  -3   4    8.06    1.35
   4   4  -4   22.61    2.53
   4   4  -4   21.52    2.52
   4  -4   4   22.98    2.35
  -4   4   4   20.65    2.41
  -4   4  -4   22.87    2.42
  -4  -4   4   25.25    2.47
   4  -4  -4   22.07    2.42
   4   5  -4    2.31    0.95
  -4   5   4    2.25    0.98
   4   5  -4    3.46    1.12
  -4   5  -4    3.16    0.93
   4   6  -4    7.03    1.44
  -4   6   4    4.01    1.12
   4   6  -4    6.89    1.33
  -4   6  -4    5.44    1.13
   4   7  -4    0.14    1.22
  -4   7   4    0.99    0.96
  -4   7  -4    0.07    0.84
   4   0  -5   -0.16    0.67
   4   0   5    0.47    0.59
  -4   0   5    0.40    0.77
  -4   0   5    0.54    0.76
  -4   0  -5   -0.42    0.62
  -4   0  -5    0.09    0.66
  -4  -1  -5   55.05    5.07
  -4   1   5   55.59    5.18
  -4   1   5   54.45    5.18
  -4  -1  -5   55.57    5.12
   4  -1   5   54.69    5.11
  -4   1  -5   52.78    5.12
   4   1   5   55.97    5.09
   4  -1  -5   47.20    5.59
  -4  -1   5   57.24    5.18
  -4  -1   5   50.13    5.22
   4  -2   5    1.97    0.73
  -4   2   5    2.60    0.83
  -4   2   5    2.68    0.87
   4   2  -5    1.16    0.76
  -4   2  -5    1.05    0.75
  -4  -2   5    2.19    0.87
  -4  -2   5    1.70    0.90
  -4   2  -5    1.57    0.83
   4   2   5    2.22    0.68
   4  -2  -5    2.66    0.83
   4  -3   5    7.27    1.11
   4   3  -5    5.64    1.15
  -4   3   5    7.40    1.18
   4   3  -5    6.17    1.25
  -4   3  -5    6.39    1.15
   4  -3  -5    7.61    1.10
   4   3   5    6.78    1.00
  -4  -3   5    5.43    1.19
   4   4  -5   -0.61    0.90
   4  -4   5    0.68    0.67
  -4   4   5    0.92    0.84
   4   4  -5   -0.71    0.81
  -4   4  -5   -0.76    0.72
   4  -4  -5    0.75    0.76
  -4  -4   5    0.42    0.85
  -4   5   5   -0.38    0.88
   4   5  -5    1.43    0.98
   4   5  -5    0.20    1.10
  -4  -5   5   -0.76    0.78
  -4   5  -5    0.27    0.81
   4   6  -5   13.51    1.96
  -4   6   5   12.54    1.77
  -4   6  -5   12.18    2.03
   4   0   6    0.17    0.66
  -4   0  -6   -0.57    0.76
  -4   0   6   -1.69    0.81
  -4   0  -6   -0.03    0.77
  -4   0   6   -0.06    0.81
   4   0  -6   -0.13    0.68
   4  -1   6    3.69    0.95
  -4  -1  -6    5.92    0.98
  -4   1   6    4.71    1.13
  -4   1   6    4.21    1.12
   4   1  -6    3.70    0.98
  -4  -1  -6    7.73    1.17
   4   1   6    4.97    0.97
   4  -1  -6    5.17    1.08
  -4  -1   6    4.81    1.15
  -4  -1   6    4.30    1.08
  -4   1  -6    6.34    1.18
  -4   1  -6    3.67    1.01
   4   2  -6    0.38    0.76
   4  -2   6    0.46    0.75
  -4   2   6   -0.41    0.81
  -4   2   6    1.41    0.92
   4  -2  -6    0.84    0.82
  -4  -2   6    1.53    0.91
  -4  -2   6    0.22    0.89
  -4   2  -6   -0.89    0.73
   4   2   6    1.14    0.69
  -4   2  -6    1.33    0.78
   4  -3   6    0.90    0.79
   4   3  -6    0.37    0.89
  -4   3   6    1.00    0.84
  -4   3   6    1.47    0.93
  -4   3  -6   -0.46    0.82
  -4   3  -6   -1.22    0.80
  -4  -3   6    0.60    0.98
   4  -3  -6    1.07    0.71
   4   3   6    0.38    0.67
   4   4  -6    0.36    1.07
  -4   4   6   -0.37    0.93
   4  -4   6    0.69    0.83
   4   4  -6    0.93    0.98
  -4   4  -6    0.54    0.87
  -4  -4   6    0.50    0.97
   4  -4  -6    0.15    0.77
  -4   5   6    4.29    1.14
   4  -5   6    4.01    1.00
   4   5  -6    3.14    1.41
   4  -5  -6    3.36    1.06
  -4   5  -6    3.10    1.22
  -4  -5   6    3.49    1.09
   4   6  -6    4.95    1.43
  -4   6   6    3.19    1.84
   4   6  -6    4.00    1.51
  -4   6  -6   -0.46    0.91
   4   0  -7   -0.56    0.80
   4   0   7    0.26    0.74
  -4   0   7   -0.59    0.97
  -4   0  -7    0.79    0.77
  -4   0   7   -0.10    1.02
  -4   0  -7    0.23    0.87
   4   1  -7    0.07    0.80
  -4  -1  -7   -0.47    0.74
  -4  -1  -7    0.61    0.95
  -4   1   7    0.23    1.03
   4  -1   7    0.89    0.79
  -4   1   7   -0.36    0.91
  -4  -1   7   -2.26    0.90
   4  -1  -7    0.28    0.85
  -4  -1   7    2.02    1.08
  -4   1  -7   -0.77    0.88
   4   1   7    0.20    0.81
  -4   1  -7    0.46    0.76
   4  -2   7   -0.06    0.79
  -4  -2  -7   -0.11    0.69
   4   2  -7    2.76    0.95
  -4   2   7   -0.89    0.93
  -4   2   7    0.10    0.94
  -4  -2   7    0.26    1.04
   4   2   7   -1.07    0.73
  -4   2  -7   -0.99    0.84
  -4  -2   7    1.02    1.02
  -4   2  -7   -0.83    0.86
   4  -2  -7    0.13    0.94
   4  -3   7    3.27    0.97
  -4   3   7   -1.05    0.95
   4   3  -7    0.85    1.11
  -4   3   7    1.18    0.96
  -4  -3   7    0.84    1.02
   4  -3  -7    1.64    0.94
   4   3   7    1.22    0.81
   4  -4   7    5.91    1.17
   4   4  -7    1.46    1.96
  -4   4   7    3.53    1.20
  -4   4   7    2.88    1.11
  -4   4  -7    5.48    1.36
   4  -4  -7    3.79    1.04
   4   4   7    3.57    0.94
  -4  -4   7    2.82    1.23
  -4   5   7    5.75    1.65
   4   5  -7    2.10    1.28
   4  -5   7    4.67    1.11
  -4  -5   7    5.46    1.25
  -4   5  -7    2.98    1.28
  -4   0  -8   10.28    1.56
  -4   0   8    9.59    1.71
  -4   0  -8    9.34    1.81
   4   0   8    9.80    1.51
  -4   0   8    9.58    1.62
  -4  -1  -8    0.55    0.96
  -4  -1  -8   -0.14    0.81
  -4   1   8   -1.52    0.99
  -4   1   8    1.80    1.16
   4  -1  -8   -0.40    0.80
  -4   1  -8    1.47    1.02
   4   1   8   -0.13    0.83
  -4  -2  -8    0.64    0.87
   4  -2   8    1.27    0.95
  -4   2   8   -1.40    0.91
  -4   2   8    0.18    1.40
  -4  -2  -8    2.65    1.06
   4  -2  -8   -0.04    1.42
  -4  -2   8    0.43    1.12
   4   2   8    1.10    0.89
  -4  -2   8    1.09    1.20
  -4   3   8    1.96    1.25
   4   3  -8    4.47    1.23
   4  -3   8    3.66    1.15
  -4   3   8    3.48    1.17
  -4   3  -8    5.77    1.37
  -4  -3   8    2.64    1.22
   4   3   8    3.75    1.09
  -4   4   8   -0.59    0.90
   4  -4   8   -0.23    0.92
   4   4  -8   -1.40    1.29
  -4   4   8    0.20    1.05
  -4  -4   8    0.43    1.12
   4  -4  -8   -1.16    0.83
   4   4   8   -1.23    0.77
   4   0   9    1.15    0.97
  -4   0   9   -0.09    1.10
   4   0  -9   -0.32    0.94
  -4   0   9   -0.25    1.16
  -4  -1  -9    2.05    1.22
   4   1  -9    3.19    1.21
  -4   1   9    5.14    1.41
   4  -1   9    2.30    1.08
  -4   1   9    3.49    1.25
  -4   1  -9    1.00    1.33
   4  -1  -9    2.28    1.20
  -4   1  -9    3.34    1.15
  -4  -1   9    3.53    1.39
  -4  -1   9    2.07    1.32
   4   1   9    5.02    1.20
  -4   2   9    0.77    1.09
   4  -2   9    1.20    1.03
  -4  -2  -9    0.21    0.91
  -4   2   9   -0.89    1.12
  -4  -2   9    1.20    1.24
  -4  -2   9   -1.30    1.00
   4  -2  -9   -0.81    1.05
   4   2   9   -1.99    0.82
  -4   2  -9    0.35    1.03
  -5   0   0    1.16    0.43
   5   0   0    1.47    0.62
  -5   0   0    0.06    0.44
  -5   1   0   99.64    9.13
  -5   1   0  101.66    9.14
  -5  -1   0  103.82    9.14
   5  -1   0   98.25    9.17
   5   1   0  102.61    9.18
  -5   2   0   -0.36    0.41
  -5  -2   0    0.02    0.40
   5   2   0    0.42    0.60
   5   3   0   42.47    4.03
  -5   7   0   37.19    3.91
  -5   0   1    0.21    0.49
   5   0   1   -0.11    0.46
  -5   0   1   -0.57    0.71
  -5   0  -1    0.29    0.45
   5   0  -1    0.03    0.45
   5   1  -1    0.99    0.53
   5  -1   1    1.24    0.53
  -5   1   1    1.92    0.52
  -5  -1  -1    1.26    0.47
  -5   1   1    1.20    0.72
   5  -1  -1    1.30    0.55
   5   1   1    1.47    0.50
  -5  -1   1    0.50    0.73
  -5  -1   1    2.13    0.51
  -5   1  -1    1.09    0.49
   5  -2   1    0.40    0.50
  -5   2   1   -0.23    0.58
  -5   2   1   -0.20    0.63
  -5   2  -1   -0.20    0.44
  -5  -2   1   -0.94    0.64
   5   2   1   -0.10    0.43
  -5   3   1    5.39    0.86
  -5   3  -1    4.16    0.69
  -5   4   1    2.60    0.75
  -5   5   1    3.49    0.95
  -5   6   1    0.00    0.84
  -5   7   1   -1.87    0.93
  -5   0   2   28.48    2.78
   5   0  -2   30.46    2.81
   5   0   2   26.97    2.73
  -5   0  -2   28.32    2.73
  -5  -1  -2   16.60    1.64
  -5   1   2   14.85    1.67
   5  -1   2   14.69    1.65
   5   1   2   15.26    1.63
   5  -1  -2   13.40    1.62
  -5  -1   2   19.72    1.74
  -5   1  -2   15.21    1.65
  -5   2   2   18.65    2.05
   5  -2   2   18.05    1.98
   5   2  -2   21.99    2.06
   5  -2  -2   19.55    2.08
  -5  -2   2   20.66    2.16
   5   2   2   17.62    1.97
  -5   2  -2   19.36    2.00
  -5  -2   2   20.59    2.06
  -5  -2   2   23.11    2.35
  -5   3   2   18.26    2.04
  -5   3  -2   19.51    1.97
  -5  -3   2   19.92    2.19
  -5  -3   2   19.39    2.12
  -5   4   2    5.92    0.98
  -5   5   2    4.95    1.01
  -5   6   2    0.46    0.87
  -5   7   2    0.87    0.95
  -5   0  -3    0.11    0.54
   5   0  -3   -0.64    0.59
   5  -1   3    6.94    0.99
  -5   1   3    4.63    1.00
  -5  -1  -3    8.05    0.99
   5   1  -3    6.94    1.04
  -5  -1   3    6.85    1.15
  -5   1  -3    8.07    1.03
  -5  -1   3    7.40    1.08
   5  -1  -3    8.67    1.05
   5   1   3    6.94    0.96
   5   2  -3    9.13    1.36
   5  -2   3   13.80    1.39
  -5   2   3   13.82    1.47
   5  -2  -3   10.95    1.39
  -5  -2   3   11.59    1.51
  -5   2  -3   13.35    1.44
   5   2   3   10.70    1.30
  -5   3   3   21.83    2.46
   5   3  -3   24.86    2.46
   5  -3   3   22.94    2.37
  -5  -3   3   25.45    2.48
   5  -3  -3   22.08    2.45
  -5  -3   3   25.34    2.56
   5   4  -3    9.46    1.38
  -5   4   3   12.86    1.41
  -5   4  -3   10.40    1.34
  -5   5   3    4.42    0.98
   5   5  -3    5.76    1.13
  -5   5  -3    6.04    0.97
  -5   6   3    4.33    1.14
   5   6  -3    6.16    1.24
  -5   6  -3    6.15    1.02
  -5   7   3   -1.31    0.86
   5   0   4    8.80    1.22
  -5   0   4   11.09    1.44
  -5   0   4    9.55    1.32
   5   0  -4    8.74    1.40
  -5   0  -4    9.16    1.29
  -5   0  -4   12.06    1.28
  -5  -1  -4    6.72    0.92
  -5   1   4    3.64    0.89
   5   1  -4    5.43    0.97
   5  -1   4    5.52    0.88
  -5  -1   4    2.55    0.96
  -5  -1   4    3.51    0.94
   5   1   4    5.48    0.84
   5  -1  -4    5.62    0.96
  -5   1  -4    4.11    0.85
  -5   2   4    3.75    0.86
   5   2  -4    2.67    0.86
   5  -2   4    2.96    0.71
   5  -2  -4    1.64    0.67
  -5   2  -4    2.33    0.72
  -5  -2   4    3.61    0.83
  -5  -2   4    2.13    0.90
   5   2   4    1.77    0.61
  -5   3   4    0.10    0.71
   5  -3   4    2.22    0.67
   5   3  -4    0.66    0.74
   5  -3  -4    1.25    0.74
  -5  -3   4    0.47    0.74
  -5  -3   4   -0.38    0.77
  -5   3  -4    0.14    0.60
   5   3   4    2.22    0.57
  -5   4   4    0.28    0.80
   5   4  -4   -0.53    0.78
   5  -4   4    0.91    0.65
  -5   4  -4    0.27    0.67
  -5  -4   4    0.60    0.84
   5  -4  -4    1.17    0.79
   5   5  -4    2.86    1.06
  -5   5   4    2.54    1.01
  -5   5  -4    3.30    0.87
  -5   6   4    3.64    1.06
   5   6  -4    2.67    1.21
  -5   6  -4    2.88    0.99
  -5   7   4   10.04    1.51
   5   7  -4   10.40    1.82
  -5   7  -4    5.32    1.46
   5   0   5    0.33    0.57
  -5   0  -5   -0.52    0.64
  -5   0  -5    0.09    0.63
   5   0  -5   -0.22    0.66
  -5   0   5    0.19    0.77
  -5   0   5   -0.48    0.75
   5  -1   5   66.37    5.92
   5   1  -5   63.34    5.97
  -5   1   5   64.56    5.98
  -5   1   5   65.18    5.99
  -5   1  -5   61.80    5.94
   5   1   5   62.82    5.90
   5  -1  -5   62.96    5.97
  -5  -1   5   67.54    5.99
  -5  -1   5   60.30    6.02
  -5   1  -5   59.25    5.95
  -5   2   5    0.52    0.74
   5  -2   5    2.53    0.71
   5   2  -5    0.29    0.68
  -5   2   5    1.95    0.85
   5  -2  -5   -0.23    0.66
  -5  -2   5   -1.06    0.82
  -5   2  -5    0.30    0.70
   5   2   5    0.77    0.60
  -5  -2   5    0.43    0.79
  -5   2  -5    0.54    0.67
  -5   3   5    0.70    0.82
   5   3  -5    1.29    0.87
   5  -3   5    2.19    0.81
  -5   3  -5    1.82    0.79
  -5  -3   5    0.60    0.90
  -5  -3   5    1.98    0.94
   5   3   5    2.38    0.71
   5  -3  -5    1.31    0.73
  -5   4   5    0.03    0.87
   5   4  -5   -0.24    0.91
   5  -4   5   -0.01    0.70
  -5   4  -5   -1.04    0.72
   5  -4  -5    0.27    0.79
  -5  -4   5    1.24    0.93
   5   5  -5   20.87    2.24
  -5   5   5   15.28    2.00
  -5  -5   5   15.35    1.98
  -5   5  -5   15.14    2.06
  -5   6   5    3.81    1.14
   5   6  -5    2.26    1.23
  -5   6  -5    2.49    1.07
   5   0   6    6.05    1.09
  -5   0   6    7.71    1.29
  -5   0   6    6.49    1.27
   5   0  -6    5.91    1.12
  -5   0  -6    5.98    1.24
   5  -1   6    0.98    0.75
  -5  -1  -6    1.96    0.82
  -5   1   6    0.96    0.94
  -5   1   6    0.94    0.89
   5   1  -6    0.54    0.79
  -5  -1  -6   -0.10    0.65
  -5  -1   6   -0.76    0.84
  -5  -1   6   -0.67    0.86
   5  -1  -6   -0.49    0.76
  -5   1  -6    0.63    0.77
   5   1   6    1.66    0.74
  -5   1  -6    0.34    0.77
  -5   2   6    7.23    1.39
  -5   2   6   10.65    1.50
   5  -2   6    8.16    1.35
   5   2  -6    9.28    1.46
   5  -2  -6    9.38    1.42
  -5   2  -6   10.18    1.46
   5   2   6    9.03    1.31
  -5  -2   6   10.42    1.48
  -5  -2   6    9.81    1.55
  -5   2  -6    8.82    1.42
   5  -3   6    2.89    0.89
  -5   3   6    1.49    0.85
  -5   3   6    2.26    1.04
   5   3  -6    0.69    0.89
  -5   3  -6    0.80    0.89
   5  -3  -6    0.80    0.80
  -5   3  -6    2.27    1.01
  -5  -3   6    2.40    1.03
   5   3   6    1.72    0.76
  -5  -3   6   -0.82    0.99
   5  -4   6    6.74    1.22
   5   4  -6    6.76    1.39
  -5   4   6    8.73    1.40
   5  -4  -6    7.86    1.37
  -5  -4   6    7.49    1.45
   5   4   6    6.17    1.14
  -5   4  -6    9.10    1.48
   5  -5   6    0.64    0.84
  -5   5   6   -0.74    0.91
  -5  -5   6   -0.93    0.91
  -5   0  -7   -0.74    0.74
  -5   0   7    0.73    1.01
   5   0  -7   -1.04    0.82
   5   0   7   -1.22    0.68
  -5   0  -7    0.24    0.86
  -5   0   7   -0.72    0.94
   5   1  -7    0.10    0.85
  -5   1   7    0.32    0.94
  -5  -1  -7    1.32    0.90
   5  -1   7   -0.79    0.77
  -5   1   7    0.79    1.05
  -5  -1  -7    0.69    0.81
  -5  -1   7    2.26    1.04
  -5   1  -7   -0.34    0.88
  -5   1  -7    0.85    0.82
   5   1   7    0.05    0.72
   5  -1  -7   -0.86    0.89
  -5  -1   7   -0.20    1.00
  -5   2   7   -0.81    0.91
   5   2  -7   -0.63    0.85
  -5  -2  -7    0.08    0.95
   5  -2   7   -0.81    0.79
  -5   2   7    2.00    1.10
  -5   2  -7    0.61    0.86
  -5  -2   7    0.77    1.04
   5   2   7    0.42    0.80
  -5   2  -7   -0.38    0.87
   5  -2  -7   -0.71    0.98
  -5  -2   7   -0.27    0.96
  -5   3   7   18.63    2.42
  -5   3   7   21.14    2.50
   5  -3   7   23.99    2.51
   5  -3  -7   18.66    2.34
   5   3   7   22.92    2.40
  -5  -3   7   19.83    2.59
  -5   4   7    5.02    1.16
   5  -4   7    4.83    1.17
  -5   4   7    0.63    1.86
   5   4   7    2.21    0.92
  -5  -4   7    2.99    1.24
  -5   4  -7    1.15    1.44
  -5   4  -7    1.65    1.12
   5  -5   7    2.91    1.07
   5   5  -7    3.53    1.38
  -5   5   7    0.17    1.15
   5  -5  -7    1.87    1.18
  -5   5  -7    1.72    1.28
  -5   0   8    1.54    1.32
  -5   0  -8    0.43    0.88
  -5   0  -8   -0.76    1.02
  -5  -1  -8    1.85    1.13
  -5  -1  -8    0.89    0.88
  -5   1   8   -0.69    1.24
   5  -1   8    0.23    0.92
  -5   1   8   -1.53    0.92
  -5  -1   8    0.41    1.12
  -5   1  -8   -1.56    0.82
  -5   1  -8    0.12    1.23
  -5  -1   8    0.68    1.07
   5   1   8    0.01    1.06
  -5   2   8   -1.20    0.93
   5  -2   8    0.07    0.90
   5   2  -8    0.00    0.97
  -5  -2  -8    0.00    0.77
  -5   2   8   -1.16    1.13
  -5  -2   8    0.03    1.10
  -5   2  -8   -0.36    1.36
  -5  -2   8    1.98    1.15
   5   2   8    0.02    0.80
   5   3  -8   -0.27    1.02
  -5   3   8    0.23    0.99
   5  -3   8   -0.49    0.94
  -5   3   8    0.26    1.12
   5  -3  -8    0.16    1.07
  -5   3  -8   -0.29    0.92
  -5  -3   8    0.18    1.10
   5   3   8    0.93    0.88
  -5   4   8    0.49    0.97
   5  -4   8   -1.47    0.96
  -5   4   8   -0.14    1.10
  -5  -4   8    0.21    1.13
   5  -4  -8    0.45    0.90
   5   4   8    0.67    0.88
   5   0   9    0.28    0.96
   5   0  -9   -0.96    1.24
  -5   0   9    0.14    1.25
  -5   0   9   -0.37    1.09
  -5  -1  -9   11.33    2.03
  -5   1   9   13.23    1.99
  -5   1   9   11.75    2.02
   5  -1   9   12.47    1.84
   5  -1  -9   10.80    1.97
  -5   1  -9   14.10    2.19
  -5   1  -9   13.75    1.97
  -5  -1   9   10.65    1.96
  -5  -1   9   11.11    1.98
   5   1   9   14.18    1.88
  -5   2   9    6.68    1.43
  -5  -2  -9    2.02    1.05
  -5  -2  -9    0.05    1.04
   5  -2   9    2.27    1.09
  -5   2   9    2.89    1.24
   5   2   9    4.08    1.09
  -5   2  -9    2.39    1.26
  -5  -2   9    2.72    1.30
  -5  -2   9    1.89    1.27
   6   0   0    1.30    0.70
  -6   0   0    1.03    0.50
  -6   0   0    1.22    0.48
   6  -1   0    0.07    0.66
   6   1   0    0.03    0.63
  -6   1   0   -0.01    0.47
  -6   1   0   -1.00    0.51
  -6  -1   0    0.47    0.47
  -6  -2   0  155.74   13.84
  -6   2   0  154.32   13.85
   6   2   0  151.64   13.91
   6   3   0    1.18    0.69
  -6   3   0    0.31    0.45
  -6   7   0   -0.87    1.11
  -6   0   1    0.46    0.53
  -6   0  -1   -0.07    0.43
  -6   0   1   -1.62    0.66
   6   0  -1   -0.04    0.54
   6   0   1    0.63    0.51
   6   1  -1   18.63    1.83
   6  -1   1   18.71    1.89
  -6   1   1   15.10    1.86
  -6  -1  -1   18.75    1.82
  -6   1   1   18.79    2.02
  -6   1  -1   17.51    1.84
   6  -1  -1   17.82    1.91
  -6  -1   1   18.92    1.99
   6   1   1   17.89    1.88
   6  -2   1    1.61    0.62
  -6   2   1    1.48    0.64
  -6  -2  -1    2.68    0.55
  -6   2   1    1.82    0.75
  -6   2  -1    1.95    0.54
   6   2   1    2.01    0.62
  -6  -2   1    2.36    0.69
  -6   3   1    8.39    1.16
  -6   3  -1    8.17    1.03
   6   3   1    8.97    1.10
  -6   4   1    6.87    1.10
  -6   5   1   47.59    4.62
  -6   6   1    2.36    0.99
  -6   7   1    8.36    2.21
   6   0  -2   61.74    5.60
  -6   0  -2   63.42    5.59
   6   0   2   62.72    5.60
  -6   0   2   58.34    5.61
  -6   0   2   55.65    5.79
   6   1  -2    2.46    0.72
  -6  -1  -2    3.11    0.64
   6  -1   2    4.93    0.86
   6  -1  -2    3.61    0.72
  -6  -1   2    3.74    0.72
  -6   1  -2    3.50    0.67
   6   1   2    2.93    0.67
  -6  -1   2    2.23    0.98
  -6   2   2    4.25    0.84
   6  -2   2    5.61    0.93
   6   2  -2    3.98    0.79
  -6  -2  -2    5.54    0.77
  -6   2  -2    4.36    0.76
  -6  -2   2    4.38    1.11
   6  -2  -2    5.54    0.88
   6   2   2    4.74    0.79
   6  -3   2    0.58    0.53
  -6   3   2   -0.85    0.54
  -6  -3   2    0.15    0.71
  -6  -3   2   -0.48    0.75
   6   3   2    0.01    0.47
  -6   3  -2    0.80    0.51
  -6   4   2    0.07    0.67
  -6   5   2   -0.22    0.79
  -6   6   2    0.66    0.88
  -6   7   2    0.94    1.03
   6   0  -3    0.32    0.66
  -6   0   3    0.58    0.64
  -6   0  -3   -0.25    0.51
   6   0   3   -0.32    0.52
   6  -1   3    0.42    0.56
   6   1  -3    0.25    0.61
  -6  -1  -3    0.41    0.54
  -6   1   3   -0.02    0.65
  -6   1  -3   -0.22    0.51
  -6  -1   3   -0.54    0.66
   6  -1  -3   -0.09    0.60
   6   1   3    0.02    0.49
  -6  -2  -3   11.22    1.28
   6  -2   3   11.82    1.34
  -6   2   3   10.81    1.37
   6   2  -3    9.53    1.30
  -6  -2   3   10.98    1.36
  -6   2  -3   10.73    1.58
   6   2   3    9.06    1.25
   6  -2  -3   14.53    1.46
  -6  -2   3   11.83    1.54
  -6   3   3   24.80    2.49
   6   3  -3   20.58    2.41
   6  -3   3   21.38    2.35
  -6  -3   3   22.28    2.46
  -6  -3   3   23.26    2.54
   6   3   3   24.90    2.33
   6  -3  -3   24.77    2.50
  -6   3  -3   24.29    2.38
  -6   4   3    3.37    0.86
   6   4  -3    2.05    0.83
  -6   4  -3    1.68    0.69
  -6   5   3   -0.70    0.75
  -6   5  -3    0.91    0.64
  -6   6   3   21.12    2.20
  -6   6  -3   16.21    2.02
  -6   7   3    0.04    0.90
  -6   7  -3    0.40    0.77
  -6   0  -4    0.85    0.59
  -6   0  -4   -1.03    0.50
   6   0   4   -0.87    0.47
   6   0  -4    0.86    0.69
  -6   0   4    0.28    0.66
  -6   1   4    0.64    0.75
  -6  -1  -4    4.09    0.77
   6  -1   4    2.44    0.73
   6   1  -4    2.76    0.81
  -6  -1   4    4.05    0.93
  -6   1  -4    3.00    0.77
   6   1   4    2.70    0.69
  -6  -1   4    2.44    0.82
   6  -1  -4    3.45    0.85
  -6   2   4    5.99    1.17
   6   2  -4    4.84    1.06
   6  -2   4    8.58    1.12
   6  -2  -4    6.50    1.09
  -6   2  -4    8.76    1.15
  -6  -2   4    9.05    1.22
  -6  -2   4    6.97    1.28
   6   2   4    9.52    1.10
  -6   3   4   -0.09    0.74
   6   3  -4    0.15    0.68
   6  -3   4    0.69    0.64
  -6  -3   4   -0.10    0.77
  -6   3  -4    0.80    0.64
   6   3   4    0.86    0.57
   6  -3  -4    0.71    0.72
  -6  -3   4    0.62    0.89
   6   4  -4    3.81    0.98
  -6   4   4    1.84    0.88
   6  -4   4    2.59    0.76
  -6   4  -4    1.83    0.77
  -6  -4   4    1.03    1.06
  -6  -4   4    2.01    0.91
   6   5  -4    1.67    0.94
  -6   5   4   -0.42    0.89
  -6   5  -4    0.55    0.72
  -6   6   4    1.28    0.98
  -6   6  -4    2.08    0.89
   6   0  -5   -0.17    0.70
  -6   0   5   -0.69    0.79
  -6   0  -5   -1.67    0.61
   6   0   5   -0.08    0.56
  -6   0  -5   -0.67    0.59
  -6   0   5    0.84    0.81
   6   1  -5   20.35    2.43
  -6   1   5   23.40    2.50
  -6  -1  -5   25.22    2.41
  -6   1   5   22.43    2.49
   6  -1   5   19.54    2.33
   6   1   5   24.28    2.33
  -6  -1   5   19.81    2.40
   6  -1  -5   21.90    2.45
  -6  -1   5   20.46    2.48
  -6   1  -5   23.73    2.44
  -6   1  -5   21.38    2.36
  -6   2   5    0.17    0.82
  -6  -2  -5   -0.90    0.59
   6   2  -5    0.49    0.70
   6  -2   5    0.57    0.64
   6  -2  -5   -0.91    0.68
  -6   2  -5   -0.44    0.64
  -6  -2   5   -0.39    0.82
  -6  -2   5    0.41    0.92
   6   2   5    0.11    0.61
   6   3  -5    1.07    0.80
  -6   3   5    0.38    0.86
   6  -3   5    0.90    0.68
   6   3   5    0.27    0.62
  -6   3  -5   -0.46    0.70
  -6  -3   5   -0.81    0.85
  -6  -3   5    0.71    0.98
   6  -3  -5   -0.33    0.72
   6   4  -5   10.14    1.64
   6  -4   5   12.58    1.60
  -6   4   5   10.27    1.59
  -6   4  -5   13.10    1.71
   6  -4  -5   11.85    1.64
  -6  -4   5   13.41    1.78
  -6   5   5    2.27    1.03
   6   5  -5   -0.85    0.95
  -6  -5   5   -0.55    1.06
  -6  -5   5    1.48    0.95
  -6   5  -5   -1.43    0.78
  -6   6   5    0.99    1.03
   6   6  -5    2.23    1.23
  -6   6  -5    1.79    1.54
   6   0   6   10.50    1.45
  -6   0   6    9.33    1.58
  -6   0  -6   12.38    1.63
  -6   0   6   10.95    1.64
  -6   0  -6   10.46    1.65
   6   0  -6   11.47    1.57
   6   1  -6    1.44    0.83
  -6   1   6   -1.14    0.92
  -6  -1  -6    1.38    0.71
  -6   1   6   -0.49    0.84
  -6  -1  -6    1.05    0.84
   6  -1   6   -0.98    0.66
  -6   1  -6   -0.25    0.77
  -6  -1   6   -0.10    0.87
   6   1   6    0.84    0.69
   6  -1  -6    0.92    0.84
  -6   1  -6    0.04    0.76
  -6  -1   6   -0.60    0.86
  -6   2   6    6.48    1.31
   6   2  -6    6.05    1.26
  -6  -2  -6    8.44    1.31
   6  -2   6    7.93    1.27
  -6   2   6    9.36    1.40
  -6   2  -6    7.10    1.31
  -6  -2   6    7.15    1.39
  -6   2  -6    8.21    1.38
   6  -2  -6    8.28    1.31
  -6  -2   6    8.11    1.46
   6   2   6    7.15    1.19
  -6   3   6    4.69    1.10
   6   3  -6    3.88    1.15
  -6   3   6    3.78    1.13
   6  -3   6    3.23    0.93
  -6   3  -6    3.80    1.01
   6  -3  -6    1.35    0.89
  -6  -3   6    4.30    1.19
   6   3   6    4.51    0.92
  -6   3  -6    2.94    1.06
  -6  -3   6    4.21    1.20
  -6   4   6    2.72    1.10
   6   4  -6    3.24    1.13
  -6   4   6    2.07    0.97
   6  -4   6    3.65    0.97
   6   4   6    3.89    0.89
  -6   4  -6    3.07    1.34
   6  -4  -6    1.92    0.97
  -6  -4   6    0.92    1.10
  -6   5   6    1.13    1.06
   6  -5   6    1.06    0.90
   6   5  -6   -0.42    1.12
  -6  -5   6    1.50    1.05
  -6   5  -6    0.65    0.94
   6   0   7   -0.01    0.81
  -6   0   7    0.31    1.01
  -6   0  -7   -0.97    0.77
  -6   0  -7    1.00    0.89
  -6   0   7   -0.71    0.98
   6  -1   7   -0.38    0.79
  -6  -1  -7   -0.07    0.88
  -6   1   7    0.99    1.06
   6   1  -7    0.61    0.88
  -6   1   7    0.53    1.00
  -6   1  -7    2.41    1.11
   6   1   7    0.42    0.77
   6  -1  -7    0.49    0.97
  -6   1  -7    0.69    0.92
  -6  -1   7    1.61    1.12
  -6  -1   7    1.11    1.08
  -6   2   7    6.08    1.40
   6  -2   7    6.40    1.27
   6   2  -7    6.86    1.40
  -6  -2  -7    8.67    1.46
  -6   2   7    8.21    1.48
   6   2   7    9.00    1.30
  -6  -2   7    7.85    1.53
   6  -2  -7    7.75    1.50
  -6  -2   7    7.51    1.48
  -6   2  -7    7.35    1.40
  -6   3   7   -0.27    1.17
  -6   3   7    0.16    0.92
   6   3  -7    3.43    1.17
   6  -3   7    0.74    0.92
  -6  -3   7    2.24    1.22
  -6  -3   7    1.69    1.17
   6  -3  -7    0.82    1.19
   6   3   7    1.48    0.83
   6   4  -7    3.15    1.22
   6  -4   7    3.07    1.27
  -6   4   7    1.86    1.03
  -6   4   7    2.17    1.19
  -6   4  -7    1.41    1.19
   6   4   7    3.16    0.95
  -6  -4   7    2.29    1.28
  -6   4  -7    2.90    1.11
  -6   0  -8   -1.42    1.78
  -6   0   8   -0.85    1.08
  -6   0  -8    0.49    0.92
  -6   0   8    1.35    1.09
   6   0   8    2.03    0.99
   6  -1   8    0.25    0.87
  -6   1   8    0.95    1.91
  -6  -1  -8    0.35    1.04
  -6   1   8    0.32    1.12
  -6  -1  -8    0.65    0.91
  -6  -1   8    0.35    1.11
  -6  -1   8    0.80    1.18
  -6   1  -8    0.85    1.05
   6   1   8    1.08    0.93
  -6  -2  -8   -0.51    0.96
  -6   2   8    2.54    1.24
   6  -2   8    0.47    0.95
   6   2  -8   -0.27    1.02
  -6   2  -8    0.08    1.11
   6   2   8   -0.66    0.93
  -6  -2   8   -0.62    1.10
   6  -2  -8    0.97    1.05
  -6  -2   8    1.84    1.23
   6   3  -8    8.92    1.67
   6  -3   8   14.47    1.82
  -6   3   8   11.73    1.85
  -6   3   8    7.18    1.72
   6  -3  -8    7.56    1.53
  -6  -3   8    9.09    1.79
  -6   3  -8   11.16    2.06
  -6   3  -8    9.09    1.70
  -6  -3   8   15.50    1.93
   6   3   8   14.93    1.97
  -6   0   9   -0.25    1.20
  -6   0   9    0.09    1.06
  -6   0  -9   -0.53    1.20
   6   0   9   -0.05    0.96
  -6   1   9    1.92    1.26
  -6  -1  -9    1.27    1.08
  -6   1   9    3.43    1.40
   6  -1   9    3.36    1.16
  -6  -1   9    4.04    1.27
  -6  -1   9    2.43    1.31
  -6   1  -9    3.08    1.16
   6   1   9    1.79    1.07
  -6   1  -9    1.13    1.24
   7   0   0    0.98    0.72
  -7   0   0   -0.56    0.49
  -7   0   0    0.82    0.47
  -7   1   0    0.19    0.50
   7  -1   0   -0.23    0.67
  -7   1   0    0.36    0.55
  -7  -1   0    1.09    0.51
  -7   2   0   -0.68    0.59
   7   2   0    1.24    0.73
   7  -2   0   -0.02    0.69
  -7   2   0    0.67    0.50
  -7  -2   0   -0.19    0.46
  -7   3   0   13.04    1.53
   7   3   0   14.63    1.70
   7   4   0    0.93    0.93
  -7   6   0    0.12    1.03
  -7   7   0    2.86    1.27
  -7   0   1   -0.55    0.54
   7   0   1   -0.02    0.92
  -7   0  -1    0.01    0.46
  -7   0   1   -0.70    0.61
   7   0  -1    0.17    0.54
  -7  -1  -1   17.33    1.87
   7   1  -1   18.16    1.87
  -7   1   1   19.80    2.05
  -7   1  -1   17.13    1.87
  -7  -1   1   19.06    1.90
  -7  -1   1   19.29    2.03
   7   1   1   17.30    1.99
   7  -2   1    0.44    0.60
  -7  -2  -1    0.00    0.46
  -7   2   1    0.12    0.60
  -7   2   1    0.25    0.59
   7   2   1    0.35    0.59
  -7   2  -1    0.04    0.47
  -7  -2   1    0.11    0.57
  -7   3   1    1.73    0.62
  -7   3   1    2.18    0.75
   7   3   1    2.97    0.73
  -7  -3   1    1.33    0.63
  -7   3  -1    1.41    0.57
  -7   4  -1   20.44    2.16
  -7   5   1   -0.45    0.80
  -7   6   1    4.97    1.16
  -7   7   1    0.76    1.07
   7   0  -2  102.32    9.08
  -7   0   2   95.74    9.18
  -7   0   2  105.19    9.26
   7   0   2   95.74    9.08
  -7   0  -2  101.27    9.08
   7   1  -2   10.05    1.23
   7  -1   2    9.23    1.22
  -7   1   2    8.97    1.24
  -7  -1  -2    9.29    1.17
  -7   1   2    9.12    1.49
  -7  -1   2    9.55    1.21
  -7  -1   2   10.12    1.50
   7  -1  -2    9.92    1.23
   7   1   2   11.62    1.24
  -7   1  -2    9.30    1.18
  -7  -2  -2    4.72    0.74
  -7   2   2    4.26    0.84
   7   2  -2    4.50    0.83
   7  -2   2    5.81    0.84
  -7   2   2    3.65    1.00
  -7  -2   2    5.08    0.83
  -7  -2   2    4.53    1.07
   7   2   2    4.23    0.77
  -7   2  -2    4.74    0.80
   7  -2  -2    4.40    0.90
   7  -3   2    3.13    0.75
  -7   3   2    2.13    0.91
  -7   3   2    3.57    0.79
  -7   3  -2    3.77    0.73
   7   3   2    4.19    0.74
  -7  -3   2    3.69    0.97
  -7  -3   2    3.20    0.93
  -7   4   2    2.28    0.82
  -7   4  -2    1.97    0.69
  -7   5   2    5.40    1.11
  -7   5  -2    4.51    0.91
  -7   6   2    5.14    1.21
  -7   7   2   12.92    1.84
  -7   0   3    1.22    0.67
   7   0   3   -0.02    0.56
   7   0  -3   -0.53    0.62
  -7   0  -3    0.17    0.61
   7  -1   3   16.00    1.80
   7   1  -3   16.74    1.84
  -7   1   3   17.65    1.86
  -7  -1  -3   17.65    1.78
   7  -1  -3   15.92    1.78
  -7   1  -3   15.99    1.80
  -7  -1   3   15.09    1.79
   7   1   3   15.58    1.77
  -7   2   3   13.14    1.51
  -7  -2  -3   13.12    1.41
   7   2  -3   11.99    1.45
   7  -2   3   12.62    1.46
   7  -2  -3   11.50    1.58
  -7   2  -3    9.74    1.42
  -7  -2   3   12.15    1.79
   7   2   3   13.24    1.43
  -7  -2   3   10.84    1.44
  -7  -2   3   10.78    1.60
   7   3  -3   -0.35    0.62
  -7   3   3   -0.40    0.68
   7  -3   3    0.58    0.58
  -7  -3   3   -0.07    0.91
  -7   3  -3    0.30    0.58
  -7  -3   3   -0.30    0.72
   7  -3  -3   -0.21    0.66
   7   3   3    0.94    0.59
  -7  -3   3   -0.38    0.72
  -7   4   3   -0.16    0.77
  -7  -4   3    0.13    0.83
  -7  -4   3    0.45    0.93
  -7   4  -3    0.99    0.63
  -7   5   3    1.63    0.88
  -7   5  -3    1.56    0.72
  -7   6   3   20.06    2.48
  -7   6  -3   23.69    2.46
  -7   0   4    0.35    0.72
   7   0   4    0.78    0.59
  -7   0  -4    0.87    0.64
   7   0  -4    1.19    0.74
   7  -1   4    4.02    0.85
   7   1  -4    5.07    0.96
  -7   1   4    3.83    0.95
  -7  -1  -4    4.44    0.85
  -7  -1   4    3.57    1.03
  -7   1  -4    4.22    0.86
   7  -1  -4    4.06    0.88
  -7  -1   4    4.45    0.93
   7   1   4    5.33    0.89
  -7   2   4   30.07    3.12
   7  -2   4   28.80    3.02
   7   2  -4   28.92    3.08
  -7  -2  -4   28.01    2.98
  -7  -2   4   34.63    3.22
  -7   2  -4   29.19    3.04
   7  -2  -4   32.34    3.08
  -7  -2   4   29.89    3.09
   7   2   4   31.46    2.97
  -7   3   4    2.93    0.94
   7  -3   4    2.56    0.78
  -7  -3   4    2.59    1.02
  -7   3  -4    2.84    0.81
  -7  -3   4    2.66    0.89
   7   3   4    2.19    0.70
  -7  -3   4    2.68    1.20
   7  -3  -4    2.20    0.86
   7   4  -4    9.86    1.45
   7  -4   4   10.09    1.37
  -7   4   4   11.82    1.55
   7   4   4   12.26    1.37
  -7  -4   4    7.24    1.62
  -7  -4   4   10.06    1.56
  -7   4  -4    8.90    1.40
  -7   5   4    0.24    0.96
   7   5  -4    0.20    0.99
  -7   5  -4    1.51    0.80
  -7   6   4    0.36    0.97
  -7   6  -4   -0.32    0.79
   7   0   5    0.94    0.70
  -7   0   5   -0.81    0.75
  -7   0   5   -0.72    0.76
   7   0  -5   -0.17    0.74
  -7   0  -5    0.20    0.66
   7  -1   5    1.14    0.71
   7   1  -5    0.36    0.78
  -7   1   5   -0.37    0.80
  -7  -1  -5    0.71    0.79
  -7  -1   5   -0.16    0.90
   7   1   5    2.03    0.73
  -7   1  -5    1.90    0.79
  -7  -1   5    0.00    0.84
   7  -1  -5    1.78    0.82
  -7   2   5   -0.36    0.81
  -7  -2  -5    0.37    0.73
   7   2  -5    0.65    0.81
   7  -2   5    0.61    0.70
   7  -2  -5    0.03    0.63
  -7   2  -5    0.67    0.71
  -7  -2   5    0.09    0.85
   7   2   5    0.89    0.69
  -7  -2   5   -0.20    0.87
   7   3  -5   -0.43    0.79
   7  -3   5    1.24    0.81
  -7   3   5    2.55    1.03
   7  -3  -5    0.67    0.92
   7   3   5   -0.22    0.61
  -7   3  -5   -0.31    0.74
  -7  -3   5   -0.15    0.91
  -7  -3   5    0.15    0.97
  -7   4   5   11.47    1.64
   7  -4   5   12.41    1.52
   7   4  -5    9.08    1.53
  -7   4  -5   12.86    1.67
   7  -4  -5   12.96    1.61
  -7  -4   5    9.37    1.60
  -7  -4   5    6.50    1.71
   7   4   5   11.49    1.43
   7   5  -5   -1.01    0.95
  -7   5   5   -1.62    1.19
  -7   5  -5    0.15    1.19
  -7  -5   5   -1.73    0.94
  -7  -5   5    1.01    1.16
   7   6  -5    4.71    1.51
  -7   6   5    5.45    1.34
  -7   6  -5    3.69    1.17
  -7   0  -6   23.62    2.73
  -7   0   6   25.14    2.74
  -7   0   6   20.19    2.70
  -7   0  -6   27.55    2.64
   7   0   6   22.16    2.58
   7   0  -6   25.49    2.78
  -7   1   6    1.93    0.95
  -7  -1  -6    1.37    0.71
   7   1  -6    1.05    0.93
  -7   1   6   -0.72    0.94
   7  -1   6    2.26    0.80
  -7  -1  -6    0.54    0.82
  -7   1  -6    1.45    0.89
   7  -1  -6    1.19    0.91
  -7  -1   6    1.31    0.98
   7   1   6    1.34    0.78
  -7  -1   6    1.33    1.00
  -7   1  -6    2.45    0.92
   7  -2   6   -0.48    0.76
  -7  -2  -6   -0.69    0.73
  -7   2   6   -0.09    0.95
   7   2  -6    1.44    1.00
  -7   2   6   -0.61    0.84
  -7   2  -6    0.85    0.80
   7  -2  -6   -0.17    0.86
  -7  -2   6   -0.34    0.99
  -7  -2   6    1.20    1.03
  -7   2  -6   -0.02    0.75
   7   2   6    0.17    0.70
   7  -3   6    3.32    1.04
  -7   3   6    2.21    1.11
   7   3  -6    4.61    1.20
  -7   3   6    5.72    1.16
  -7   3  -6    4.91    1.18
  -7  -3   6    5.89    1.26
  -7  -3   6    5.46    1.29
   7  -3  -6    2.46    1.00
   7   3   6    4.95    1.06
   7  -4   6   -0.39    0.80
   7   4  -6   -1.20    1.02
   7   4   6   -0.49    0.70
  -7   4  -6   -0.89    1.35
  -7  -4   6    0.38    1.07
   7  -5   6    3.24    1.01
  -7   5   6    1.42    1.13
   7   5  -6    1.55    1.19
  -7   5  -6    1.14    1.04
  -7  -5   6    1.61    1.24
  -7  -5   6    2.26    1.11
  -7   0   7   -0.04    1.01
  -7   0  -7    0.47    0.90
   7   0   7   -0.46    0.77
  -7   0  -7    1.08    0.81
  -7   0   7    0.65    1.06
   7  -1   7    2.63    0.95
  -7   1   7    3.97    1.24
   7   1  -7    1.14    1.72
  -7  -1  -7    0.64    0.90
  -7   1   7    1.49    1.05
  -7  -1  -7    0.87    0.79
  -7  -1   7    0.42    1.01
  -7   1  -7    2.52    0.95
  -7  -1   7    0.73    1.05
   7   1   7    0.97    0.87
  -7   1  -7    0.41    0.97
  -7   2   7    3.76    1.49
  -7  -2  -7    1.94    1.00
  -7   2   7    3.81    1.15
   7  -2   7    1.88    1.00
   7   2  -7    1.28    1.15
  -7  -2   7    1.84    1.16
   7   2   7    0.93    0.84
  -7  -2   7    2.66    1.55
  -7   2  -7    2.21    1.04
   7   3  -7    3.56    1.29
  -7   3   7    2.74    1.12
  -7   3   7    4.17    1.28
  -7  -3   7    6.08    1.36
   7   3   7    5.50    1.08
  -7   4   7    2.14    1.06
  -7   4   7    3.61    1.23
   7  -4   7    0.83    1.02
   7   4  -7    2.56    1.25
  -7   4  -7    2.43    1.15
   7   4   7    2.26    0.95
  -7  -4   7    2.61    1.21
  -7   4  -7    2.84    1.17
   7  -4  -7    0.33    1.00
  -7   0  -8    6.56    1.34
   7   0   8    7.66    1.34
  -7   0   8    5.86    1.44
  -7   0   8    6.67    1.53
  -7   1   8    0.72    1.21
   7   1  -8    0.50    1.09
  -7   1   8    1.66    1.11
  -7  -1  -8    0.70    1.07
  -7  -1  -8   -0.02    0.85
   7  -1   8    0.11    0.93
   7  -1  -8    1.64    1.87
  -7  -1   8    0.78    1.15
  -7   1  -8    1.32    1.32
  -7  -1   8   -1.62    1.07
   7   1   8    0.97    1.00
  -7   2   8   -1.01    1.06
   7  -2   8    0.47    0.87
  -7   2   8   -2.59    0.93
  -7  -2  -8   -0.79    1.00
   7   2  -8    1.30    1.14
  -7   2  -8   -1.87    1.59
  -7   2  -8   -0.26    1.04
  -7  -2   8    0.17    1.09
  -7  -2   8    3.32    1.34
   7  -2  -8    1.33    1.07
   7   2   8   -0.62    0.89
   7   3  -8    0.37    1.39
   7  -3   8   -1.80    0.87
  -7   3   8   -0.87    1.00
  -7   3   8    1.64    1.26
  -7  -3   8   -0.43    1.12
  -7  -3   8    1.02    1.26
  -7   3  -8    1.69    1.08
   7   3   8    0.26    0.86
  -8   0   0   -0.18    0.50
   8   0   0   -0.75    0.74
  -8   0   0    0.22    0.50
   8   1   0    0.03    0.77
  -8   1   0    0.31    0.61
   8  -1   0   -1.63    0.78
  -8   1   0   -0.43    0.52
  -8  -1   0    0.41    0.56
   8  -2   0   39.61    4.21
  -8   2   0   43.43    4.00
  -8  -2   0   42.13    3.98
   8   2   0   45.83    4.16
  -8   2   0   40.08    4.06
  -8   3   0   -0.18    0.53
  -8   3   0    0.00    0.66
   8   3   0   -0.28    0.78
   8   4   0   12.57    1.69
  -8   4   0   10.80    1.59
  -8   4   0   10.91    1.45
   8   5   0    0.88    1.12
  -8   5   0   -0.74    0.91
  -8   6   0    5.58    1.61
  -8   7   0    1.49    1.14
  -8   0   1   -0.07    0.57
   8   0  -1    0.17    0.56
   8   0   1   -0.76    0.61
  -8   0  -1   -0.14    0.49
  -8   0   1    0.01    0.62
  -8   0  -1    0.33    0.53
  -8  -1  -1  128.36   10.85
  -8   1   1  113.37   10.85
   8  -1   1  119.34   10.90
  -8   1   1  120.49   10.92
  -8   1  -1  119.41   10.86
   8   1   1  119.26   10.90
  -8  -1   1  118.83   10.92
  -8  -2  -1    4.42    0.73
  -8   2   1    4.77    0.87
   8  -2   1    5.02    0.91
  -8   2   1    3.00    0.82
  -8  -2   1    4.25    0.83
   8   2   1    5.70    0.90
  -8   3   1    1.65    0.73
  -8   3   1    2.15    0.66
  -8   3  -1    1.06    0.56
  -8  -3   1    1.19    0.60
   8   3   1    0.92    0.71
  -8   4   1    4.94    1.12
  -8   4  -1    5.23    0.89
   8   4   1    7.38    1.15
  -8   5   1    7.38    1.32
   8   5   1    8.81    1.47
  -8   5  -1    6.49    1.05
  -8   6   1    7.18    1.62
  -8   7   1    0.01    1.13
  -8   0   2  136.60   12.22
  -8   0   2  135.08   12.85
   8   0   2  133.31   12.21
   8   0  -2  134.70   12.20
  -8   1   2   -0.52    0.63
  -8  -1  -2    0.20    0.51
   8   1  -2    0.60    0.57
   8  -1   2   -0.06    0.54
  -8   1   2    2.15    1.63
   8   1   2    0.32    0.58
  -8   1  -2    0.51    0.54
  -8  -1   2    1.43    0.88
   8  -1  -2   -1.23    1.03
  -8   2   2   19.52    1.99
  -8  -2  -2   16.73    1.88
   8  -2   2   15.26    1.93
  -8   2   2   19.49    2.27
  -8  -2   2   21.14    2.24
  -8   2  -2   19.13    1.95
  -8  -2   2   16.99    1.95
   8   2   2   18.78    1.97
   8  -3   2   15.14    1.62
  -8   3   2   13.13    1.59
  -8   3   2   14.40    1.83
  -8  -3   2   11.05    1.64
  -8  -3   2   12.43    1.67
   8   3   2   12.33    1.54
  -8   4   2   10.72    1.48
   8   4   2   10.62    1.38
  -8  -4   2   10.92    1.51
  -8   4  -2   10.75    1.36
  -8   5   2    0.20    0.91
  -8   5  -2   -1.30    0.57
  -8   6   2   26.74    3.20
  -8   6  -2   17.26    2.12
  -8   0   3   -0.86    0.92
   8   0   3    0.78    0.57
  -8   0   3   -0.08    0.67
  -8   0  -3    0.24    0.54
   8   0  -3    0.17    0.63
  -8   1   3    4.59    1.01
   8   1  -3    6.17    1.05
  -8  -1  -3    6.05    0.91
   8  -1   3    7.18    1.01
   8  -1  -3    5.51    0.99
  -8  -1   3    6.42    1.01
   8   1   3    6.39    0.97
  -8   2   3    0.06    0.69
  -8  -2  -3    0.76    0.54
   8   2  -3    0.90    0.68
   8  -2   3    0.07    0.60
  -8  -2   3    0.90    0.68
  -8   2  -3    0.07    0.57
  -8  -2   3   -0.30    0.85
   8   2   3   -0.20    0.55
   8  -2  -3   -0.59    0.63
  -8  -2   3   -0.42    0.94
  -8   3   3    0.21    0.77
   8  -3   3    1.07    0.69
  -8   3   3    1.64    0.97
  -8  -3   3    1.56    1.08
  -8  -3   3    0.96    0.90
   8   3   3    2.09    0.65
  -8  -3   3    0.56    0.77
  -8   3  -3    0.95    0.64
  -8   4   3    2.12    0.92
   8   4   3    3.14    0.76
  -8  -4   3    1.57    0.98
  -8   4  -3    2.96    0.82
  -8  -4   3    1.97    1.00
  -8   5   3    5.97    1.14
  -8   5  -3    2.72    0.88
  -8   6   3    7.18    1.43
  -8   6  -3    9.85    1.37
   8   0  -4    7.82    1.29
   8   0   4    8.84    1.24
  -8   0  -4    9.96    1.26
  -8   0   4    8.19    1.30
  -8  -1  -4    1.90    0.74
   8  -1   4    2.20    0.72
   8   1  -4    2.54    0.87
  -8   1   4    2.74    0.88
  -8  -1   4    1.93    0.88
  -8   1  -4    2.88    0.75
   8  -1  -4    1.73    0.72
   8   1   4    2.28    0.74
  -8  -2  -4    0.72    0.66
   8  -2   4    0.45    0.67
   8   2  -4    1.14    0.89
  -8   2   4    0.79    0.84
  -8  -2   4    1.07    1.08
  -8  -2   4    1.16    0.92
  -8  -2   4   -0.88    0.77
   8  -2  -4    0.63    0.63
   8   2   4    0.06    0.61
  -8   2  -4    0.60    0.66
   8  -3   4    5.39    1.01
   8   3  -4    4.36    1.04
  -8   3   4    5.97    1.19
  -8  -3   4    6.01    1.28
  -8  -3   4    5.07    1.44
  -8   3  -4    5.05    1.05
   8  -3  -4    6.62    1.19
   8   3   4    6.13    1.03
  -8  -3   4    4.10    1.10
   8  -4   4    1.06    0.73
   8   4  -4   -1.01    0.84
  -8   4   4    0.65    0.91
  -8   4  -4    0.83    0.76
  -8  -4   4    1.17    1.08
  -8  -4   4    0.50    0.94
   8   4   4    0.69    0.69
  -8   5   4    0.04    0.97
   8   5  -4    0.81    1.05
  -8   5  -4   -0.70    0.75
   8   6  -4    1.10    1.26
  -8   6   4    1.55    1.13
  -8   6  -4    1.37    0.89
   8   0  -5    1.01    0.85
   8   0   5    0.27    0.68
  -8   0  -5    0.82    0.73
  -8   0   5    1.05    0.92
  -8   0   5   -0.53    0.84
  -8   0  -5    0.00    0.64
  -8   1   5    3.10    1.05
   8  -1   5    3.33    0.94
   8   1  -5    4.70    1.05
  -8  -1  -5    3.69    0.93
   8   1   5    4.31    0.92
  -8  -1   5    3.07    1.04
   8  -1  -5    3.49    0.96
  -8  -1   5    2.92    1.07
  -8   1  -5    3.38    0.91
   8  -2   5   12.37    1.70
  -8   2   5   12.78    1.76
   8   2  -5   12.49    1.71
  -8   2  -5   12.32    1.69
  -8  -2   5   13.67    1.79
   8   2   5   15.61    1.67
   8  -2  -5   11.72    1.61
  -8  -2   5   13.44    1.90
   8   3  -5    7.33    1.31
  -8   3   5    6.91    1.35
   8  -3   5    7.14    1.26
  -8  -3   5    7.74    1.36
  -8   3  -5    7.58    1.31
   8   3   5    7.72    1.19
   8  -3  -5    7.27    1.31
  -8  -3   5    6.93    1.43
   8  -4   5   21.02    2.33
   8   4  -5   19.65    2.33
  -8   4   5   19.62    2.43
   8   4   5   23.68    2.33
  -8   4  -5   18.31    2.40
  -8  -4   5   16.16    2.40
   8   5  -5   13.60    1.90
  -8   5   5   11.19    1.78
   8  -5   5   13.07    1.68
  -8  -5   5   13.11    1.80
  -8  -5   5    9.34    1.77
  -8   0   6    0.25    0.95
   8   0   6   -0.56    0.73
  -8   0  -6    0.69    0.83
  -8   0  -6    0.93    0.78
   8   0  -6    0.31    0.96
  -8   0   6    0.92    1.03
  -8  -1  -6    3.71    1.04
  -8   1   6    2.40    1.18
   8  -1   6    4.60    1.05
  -8   1   6    3.84    1.21
   8   1  -6    5.02    1.24
  -8   1  -6    4.01    1.06
  -8   1  -6    4.52    1.06
   8   1   6    4.55    1.02
  -8  -1   6    3.79    1.21
   8  -1  -6    2.57    0.98
  -8  -1   6    5.36    1.22
   8   2  -6    1.21    1.01
  -8   2   6   -0.74    0.86
   8  -2   6    0.56    0.84
  -8  -2  -6   -1.14    0.72
  -8   2   6    0.27    1.00
  -8  -2   6   -0.38    1.03
  -8   2  -6    0.94    0.80
   8   2   6    0.06    0.70
  -8  -2   6    1.57    1.07
   8   3  -6    0.30    1.05
   8  -3   6   -0.30    0.84
  -8   3   6    1.33    1.05
  -8  -3   6   -0.13    1.07
  -8  -3   6    0.71    1.05
   8  -3  -6   -0.39    0.70
  -8   3  -6    0.40    0.91
   8   3   6    1.38    0.81
   8   4  -6    1.49    1.13
   8  -4   6   -1.26    0.82
  -8   4   6   -0.15    1.01
  -8   4  -6    1.39    1.01
  -8  -4   6    1.89    1.13
   8   4   6   -0.69    0.71
   8   5  -6    2.52    1.37
   8  -5   6    0.20    0.90
  -8   5   6   -0.40    1.12
  -8  -5   6    1.19    1.39
   8   5   6    0.35    0.88
  -8  -5   6    0.45    1.08
  -8   5  -6    0.27    1.01
  -8   0  -7   -0.06    0.94
  -8   0  -7    0.60    0.84
   8   0  -7    0.65    1.39
  -8   0   7    1.96    1.27
  -8   0   7    0.79    1.15
   8   0   7    1.10    1.12
   8   1  -7    3.96    1.17
  -8   1   7    5.31    2.09
  -8  -1  -7    3.57    1.14
  -8   1   7    2.43    1.13
   8  -1   7    3.29    1.53
   8   1   7    2.48    0.98
  -8  -1   7    3.39    1.86
  -8   1  -7    3.52    1.02
  -8  -1   7    1.53    1.24
  -8   1  -7    0.87    0.89
  -8   2   7    0.67    0.99
   8  -2   7   -1.54    0.78
  -8  -2  -7    1.14    0.96
  -8   2   7   -1.54    0.99
   8   2  -7    2.00    1.07
   8   2   7   -0.72    0.79
  -8  -2   7    1.08    1.21
   8   3  -7   -0.35    1.12
  -8   3   7   -0.42    0.94
  -8   3   7    0.54    1.07
   8  -3   7   -0.67    0.93
   8  -3  -7    0.32    0.93
  -8  -3   7   -1.78    1.06
  -8  -3   7    0.36    1.14
   8   3   7   -0.67    0.77
  -8   3  -7    0.38    1.05
   8  -4   7   -0.26    0.97
   8   4  -7   -0.96    1.09
  -8   4   7    0.11    1.07
  -8   4   7    0.13    0.95
  -8  -4   7    0.95    1.15
   8  -4  -7   -2.01    1.14
   8   0  -8    1.03    1.15
   8   0   8    0.90    0.95
  -8   0  -8    0.43    0.94
  -8   0   8   -0.77    1.11
  -8   0   8    1.45    1.24
  -8   1   8    5.08    1.46
  -8   1   8    5.29    1.36
   8   1  -8    2.49    1.23
   8  -1   8    5.92    1.29
  -8   1  -8    5.39    1.39
  -8  -1   8    4.03    1.44
   8   1   8    5.13    1.19
   8  -1  -8    1.78    1.51
  -8  -1   8    2.79    1.30
   8  -2   8    2.38    1.04
   8   2  -8    1.32    1.24
  -8  -2  -8    3.14    1.16
  -8   2   8    2.68    1.29
  -8   2   8    0.70    1.16
  -8  -2   8    3.27    1.35
  -8   2  -8    2.23    1.08
   8   2   8    3.57    1.10
  -8  -2   8    3.67    1.38
   9   0   0   -0.42    0.78
  -9   0   0   -0.15    0.52
  -9   0   0   -0.56    0.50
  -9   1   0    0.83    0.57
  -9   1   0    0.80    0.61
  -9  -1   0    2.01    0.64
   9   1   0    1.05    0.81
   9  -1   0    0.97    0.87
   9   2   0    3.31    0.95
  -9   2   0    0.00    0.61
  -9   2   0   -0.95    0.49
   9  -2   0   -0.24    0.83
  -9   3   0   33.45    3.25
  -9  -3   0   33.24    3.26
   9   3   0   32.57    3.50
  -9   3   0   33.47    3.39
  -9   4   0    2.54    1.26
  -9   4   0    0.34    0.90
   9   4   0   -2.02    0.99
  -9   5   0    0.05    0.99
   9   5   0   -0.31    1.21
  -9   6   0    0.74    1.15
  -9   0  -1   -0.12    0.52
  -9   0  -1   -0.27    0.48
  -9   0   1    0.29    0.62
  -9   0   1    0.28    0.59
   9   0   1   -0.94    0.66
  -9  -1  -1   18.29    2.00
   9  -1   1   20.90    2.19
  -9   1   1   19.55    2.08
   9   1  -1   17.08    1.99
  -9   1   1   21.00    2.12
  -9  -1   1   19.15    2.13
  -9   1  -1   19.95    2.03
   9   1   1   18.77    2.15
  -9   2   1   15.54    1.90
  -9   2   1   16.79    1.92
   9  -2   1   21.56    2.08
  -9  -2   1   16.58    1.93
   9   2   1   17.14    1.98
  -9   2  -1   16.10    1.86
  -9   3   1    0.07    0.61
  -9   3   1    0.02    0.72
  -9  -3   1   -1.25    0.56
  -9   3  -1    0.07    0.56
  -9   4   1   -0.96    0.81
  -9   4   1    0.03    0.63
   9   4   1   -0.62    0.87
  -9   4  -1   -0.17    0.57
  -9   5   1    0.86    1.02
   9   5   1   -0.58    1.02
  -9   5  -1   -0.17    0.65
  -9   6   1    9.21    1.57
   9   0   2    1.38    0.69
   9   0  -2   -0.04    0.67
  -9   0  -2   -0.06    0.53
  -9   0   2   -0.84    0.64
  -9   0   2    0.71    0.97
   9  -1   2    0.00    0.62
  -9  -1  -2    0.46    0.55
   9   1  -2   -0.92    0.53
  -9   1   2    1.06    0.71
  -9   1   2   -0.58    0.87
   9  -1  -2    0.10    0.60
  -9  -1   2   -0.30    0.62
  -9   1  -2    0.44    0.70
   9   1   2   -0.51    0.60
   9   2  -2    5.87    0.94
   9  -2   2    5.38    0.99
  -9   2   2    4.63    1.12
  -9   2   2    6.07    1.00
  -9  -2  -2    6.28    1.01
  -9  -2   2    6.48    0.97
  -9   2  -2    4.33    0.89
  -9  -2   2    6.68    1.34
   9   2   2    5.77    1.01
   9  -3   2   22.32    2.27
  -9   3   2   17.30    2.14
  -9   3   2   17.14    2.23
  -9   3  -2   20.02    2.12
  -9  -3   2   21.71    2.47
  -9  -3   2   20.52    2.28
   9   3   2   19.36    2.17
  -9   4   2    0.77    0.86
  -9  -4   2    2.23    1.03
  -9   4  -2    0.58    0.68
   9   4   2    2.07    0.82
  -9  -4   2    2.35    0.95
  -9   5   2    2.04    0.97
   9   5   2    0.85    0.90
  -9   5  -2    0.38    0.74
  -9   6   2    0.22    1.08
  -9   6  -2    2.16    0.80
  -9   0   3    0.79    0.72
   9   0   3    0.55    0.64
  -9   0  -3    0.14    0.58
  -9   0   3    0.78    0.98
   9   0  -3    0.11    0.59
   9  -1   3   -0.65    0.60
  -9   1   3   -2.03    0.84
  -9   1   3    1.30    0.77
   9   1  -3   -0.12    0.67
  -9  -1   3   -1.03    0.94
  -9  -1   3   -0.28    0.72
   9   1   3   -0.04    0.61
  -9   1  -3   -0.16    0.53
   9  -1  -3    0.60    0.79
   9  -2   3    1.25    0.71
  -9   2   3    2.76    1.05
  -9   2   3    0.71    0.80
  -9  -2  -3    1.27    0.63
   9   2  -3    0.59    0.82
   9   2   3    0.40    0.67
  -9  -2   3    2.43    0.82
  -9   2  -3    2.38    0.74
  -9  -2   3    3.26    1.20
   9  -2  -3    1.03    0.78
  -9   3   3   36.94    3.98
   9  -3   3   36.25    3.77
  -9   3   3   44.06    3.88
   9   3   3   34.78    3.73
  -9  -3   3   39.44    3.93
  -9   3  -3   38.54    3.76
  -9  -3   3   41.09    4.04
   9  -4   3    4.12    1.10
  -9   4   3    2.92    1.15
  -9   4   3    5.06    1.12
   9   4   3    5.73    1.00
  -9   4  -3    3.62    0.98
  -9  -4   3    5.00    1.17
  -9  -4   3    5.85    1.19
  -9   5   3    9.95    1.50
  -9   5  -3    6.25    1.22
   9   5   3    7.32    1.24
  -9   6   3    0.74    1.02
  -9   6  -3    0.86    0.86
   9   0   4   36.42    3.51
  -9   0   4   34.56    3.59
   9   0  -4   35.54    3.57
  -9   0  -4   35.00    3.49
  -9  -1  -4    3.30    0.86
   9  -1   4    2.31    0.85
   9   1  -4    3.52    0.98
  -9   1   4    3.70    0.99
   9   1   4    3.74    0.87
  -9   1  -4    3.36    0.79
   9  -1  -4    3.67    0.93
  -9  -1   4    3.38    0.97
  -9  -1   4    2.71    1.18
  -9   2   4   10.45    1.64
   9   2  -4   14.24    1.69
   9  -2   4   12.59    1.59
  -9  -2   4   10.83    1.77
   9  -2  -4   13.82    1.68
  -9  -2   4   15.02    1.70
  -9   2  -4   11.50    1.61
   9   2   4   13.04    1.58
  -9  -2   4   10.11    1.87
   9  -3   4   -1.95    0.66
  -9   3   4    0.35    0.94
   9   3  -4    1.77    0.92
  -9   3  -4   -0.10    0.68
  -9  -3   4   -0.83    0.84
   9  -3  -4    1.04    0.85
  -9  -3   4   -1.00    1.06
  -9  -3   4    1.73    1.04
   9   3   4    0.08    0.71
   9  -4   4   10.64    1.49
  -9   4   4    9.51    1.59
  -9   4  -4   10.91    1.50
  -9  -4   4    8.65    1.63
   9   4   4   11.99    1.44
  -9  -4   4    8.46    1.68
  -9   5   4   -0.61    1.02
   9   5   4    0.36    0.84
  -9   6   4    0.88    1.14
  -9   6  -4    1.19    0.95
   9   0  -5   -0.42    0.86
  -9   0   5   -1.21    0.86
   9   0   5    1.58    0.75
  -9   0  -5    1.61    0.83
  -9  -1  -5   19.76    2.29
   9   1  -5   20.95    2.37
   9  -1   5   21.63    2.32
  -9   1   5   21.56    2.39
  -9   1  -5   20.10    2.30
   9   1   5   23.04    2.30
  -9  -1   5   18.75    2.34
   9  -1  -5   16.61    2.20
  -9  -1   5   16.99    2.39
  -9  -2  -5    6.66    1.16
   9  -2   5    7.70    1.28
  -9   2   5    6.92    1.34
   9   2  -5    7.13    1.29
  -9  -2   5    4.20    1.20
   9  -2  -5    5.12    1.11
   9   2   5    8.57    1.22
  -9  -2   5    7.64    1.43
  -9   2  -5    7.77    1.26
   9   3  -5    1.18    0.98
  -9   3   5    0.22    1.02
   9  -3   5    0.83    0.88
  -9  -3   5    1.31    1.02
   9   3   5    1.36    0.82
  -9   3  -5    2.25    0.92
  -9  -3   5    1.47    1.08
   9  -3  -5    1.33    1.35
  -9  -3   5    2.90    1.37
   9   4  -5    4.54    1.40
   9  -4   5    9.18    1.39
  -9   4   5    9.58    1.52
  -9  -4   5   10.34    1.63
  -9  -4   5    8.98    1.47
  -9   4  -5    9.99    1.49
  -9  -4   5    3.26    1.49
   9   4   5    9.77    1.39
   9  -5   5    4.04    1.03
   9   5  -5    3.07    1.23
  -9   5   5    2.53    1.22
  -9   5  -5    1.70    1.05
  -9  -5   5    2.47    1.13
  -9  -5   5    0.86    1.21
   9   5   5    0.67    0.86
  -9   0   6   -1.02    0.96
  -9   0   6    0.52    1.00
   9   0   6   -0.53    0.77
   9   0  -6   -0.15    0.98
  -9   0  -6   -0.90    0.77
  -9   0  -6   -0.33    0.79
  -9   1   6    3.84    1.20
  -9   1   6    4.51    1.23
   9   1  -6    3.55    1.20
   9  -1   6    2.93    1.03
  -9  -1  -6    2.67    0.98
  -9   1  -6    3.52    1.06
  -9   1  -6    2.28    0.96
   9   1   6    4.41    1.01
  -9  -1   6    2.44    1.20
   9  -1  -6    4.02    1.13
  -9  -1   6    4.04    1.29
  -9   2   6   -0.25    1.01
  -9  -2  -6   -0.94    0.74
   9   2  -6   -2.35    0.90
   9  -2   6    1.53    0.91
   9   2   6   -0.85    0.75
  -9  -2   6   -1.73    0.98
  -9  -2   6   -1.26    1.10
   9   3  -6    2.54    1.18
  -9   3   6    4.98    1.29
   9  -3   6    2.77    1.11
  -9   3  -6    6.27    1.70
  -9  -3   6    3.33    1.25
   9   3   6    5.42    1.00
  -9  -3   6    3.42    1.74
  -9   4   6    0.33    1.10
   9  -4   6   -0.24    0.92
   9   4  -6    0.34    1.44
   9   4   6    1.11    0.93
  -9  -4   6    1.94    1.23
   9  -4  -6    1.33    1.04
  -9  -4   6   -0.32    1.20
  -9   4  -6    1.44    1.03
  -9   0   7   -0.56    1.01
  -9   0   7    1.00    1.13
  -9   0  -7    0.25    0.97
   9   0  -7   -0.56    1.01
   9   0   7   -0.22    0.86
  -9   0  -7   -0.18    0.86
   9   1  -7    8.26    1.90
  -9   1   7    9.22    1.76
  -9  -1  -7   13.85    1.80
  -9   1   7    7.44    1.63
   9  -1   7   11.18    1.62
  -9  -1   7   11.72    1.80
  -9   1  -7    8.66    1.56
  -9  -1   7    9.32    1.69
   9   1   7   11.06    1.61
  -9  -2  -7    0.89    0.95
  -9   2   7   -0.28    1.03
   9   2  -7   -2.16    0.96
   9  -2   7    0.77    0.92
  -9  -2   7    0.59    1.20
   9   2   7    0.71    0.88
  -9   2  -7    1.62    1.15
  -9  -2   7   -0.31    1.08
  -9   2  -7    0.18    0.97
   9  -3   7   14.22    1.86
   9   3  -7   11.42    1.90
  -9   3   7   12.75    1.98
  -9   3  -7   11.98    1.85
   9  -3  -7   10.75    1.74
   9   3   7   17.69    1.90
  -9   3  -7   11.55    2.10
  -9  -3   7   11.49    1.90
  -9  -3   7    9.01    1.86
   9   0   8   -0.82    0.88
  -9   0  -8   -0.16    1.07
  -9   0   8    0.15    1.17
  -9   0   8   -0.78    1.18
  -9   0  -8    0.69    0.95
  -9   1   8   -0.47    1.15
  -9   1   8   -0.08    1.11
   9  -1   8    1.20    0.97
  -9   1  -8    0.25    1.05
  -9  -1   8    0.30    1.24
   9   1   8    1.04    0.95
  -9  -1   8    0.33    1.20
  10   0   0  159.11   14.79
 -10   0   0  160.93   14.63
 -10   0   0  166.94   14.70
 -10   1   0    0.63    0.57
  10  -1   0   -2.53    0.74
 -10  -1   0   -0.24    0.62
 -10   1   0    0.28    0.61
  10   1   0    1.79    0.94
 -10   2   0    3.77    0.81
 -10   2   0    4.16    0.91
  10   2   0    3.91    1.15
  10  -2   0    3.48    1.14
 -10  -3   0    2.26    0.70
  10   3   0    1.44    1.07
 -10   3   0   -0.02    0.80
 -10   3   0   -0.55    0.61
 -10   4   0    3.94    1.20
 -10   4   0    5.96    1.04
  10   4   0    7.84    1.57
 -10   5   0    0.12    0.68
  10   5   0   -2.06    1.21
 -10   5   0    0.77    1.08
 -10   6   0    8.81    1.59
 -10   0   1    0.03    0.62
 -10   0   1   -0.05    0.63
  10  -1   1    1.35    0.82
 -10   1   1    1.00    0.67
 -10   1   1    0.86    0.65
  10   1  -1    0.14    0.57
 -10  -1  -1    0.72    0.67
 -10   1  -1    1.35    0.69
 -10  -1   1    0.49    0.67
  10   1   1   -1.18    0.73
 -10   1  -1    0.55    0.60
  10  -2   1    0.49    0.80
 -10   2   1   -0.09    0.62
 -10   2   1    1.21    0.75
 -10  -2  -1    0.42    0.58
 -10   2  -1    0.93    0.59
 -10  -2   1    0.14    0.68
  10   2   1    1.15    0.92
 -10   3   1   18.51    2.35
  10  -3   1   25.22    2.58
 -10  -3  -1   20.24    2.28
 -10   3   1   20.95    2.42
  10   3   1   23.70    2.57
 -10   3  -1   22.86    2.32
 -10  -3   1   23.54    2.39
 -10   4   1   -0.17    0.70
 -10   4   1    0.93    0.95
 -10   4  -1    0.51    0.69
  10   4   1   -0.24    1.04
 -10   5   1    9.10    1.26
 -10   5   1    9.04    1.62
 -10   5  -1    8.28    1.26
  10   5   1    6.18    1.57
 -10   6   1    5.95    1.36
 -10   6  -1    3.16    0.94
 -10   6  -1    3.68    1.39
  10   6   1    1.65    1.42
 -10   0  -2   30.52    3.04
  10   0   2   31.19    3.12
 -10   0   2   31.57    3.12
  10   0  -2   29.15    3.06
 -10   0   2   31.66    3.26
 -10   1   2    6.70    1.35
  10   1  -2    7.25    1.11
 -10  -1  -2   10.58    1.19
 -10   1   2   10.34    1.27
  10  -1   2    5.93    1.19
 -10   1  -2    7.91    1.13
  10   1   2    9.00    1.27
 -10  -1   2    8.83    1.15
 -10  -1   2    7.11    1.33
  10  -1  -2    5.87    1.15
 -10   2   2    1.17    0.81
 -10   2   2    1.13    0.83
  10  -2   2    0.81    0.76
 -10  -2   2    1.67    0.88
 -10   2  -2    1.24    0.67
  10   2   2    2.05    0.81
 -10  -2   2    1.81    0.70
 -10   3   2   17.04    1.92
  10  -3   2   19.70    2.07
 -10  -3  -2   15.20    1.82
 -10   3   2   11.71    1.95
 -10  -3   2   16.61    1.98
  10   3   2   17.34    1.97
 -10   3  -2   18.25    1.94
 -10   4   2   -0.55    0.78
 -10   4   2    0.75    0.89
 -10  -4   2    0.92    0.82
 -10  -4   2    1.01    0.96
  10   4   2    1.30    0.94
 -10   4  -2    1.27    0.72
 -10   5   2   -0.10    1.23
 -10   5  -2   -0.04    0.74
  10   5   2   -0.46    0.97
 -10   6   2    1.69    1.15
  10   6   2    2.18    1.32
 -10   6  -2    3.21    0.95
  10   0   3    0.40    0.72
 -10   0  -3   -1.02    0.57
  10   0  -3   -1.95    0.67
 -10   0   3    0.12    1.01
 -10   0   3   -0.51    0.75
 -10   1   3   62.30    5.87
  10  -1   3   60.15    5.84
 -10   1   3   58.89    6.06
 -10  -1  -3   62.18    5.79
  10  -1  -3   60.33    5.83
  10   1   3   59.11    5.82
 -10   1  -3   62.50    5.80
 -10  -1   3   67.37    6.11
 -10  -1   3   66.14    5.85
  10   2  -3    2.79    0.93
  10  -2   3    2.38    0.91
 -10   2   3    3.42    1.22
 -10   2   3    3.42    0.98
 -10  -2  -3    3.30    0.79
 -10  -2   3    1.79    1.23
 -10   2  -3    3.14    0.83
 -10  -2   3    4.68    0.92
  10   2   3    2.83    0.84
  10  -2  -3    0.96    0.87
 -10   3   3   62.56    5.74
 -10   3   3   54.29    5.58
  10  -3   3   59.01    5.54
 -10  -3   3   55.82    5.69
  10   3   3   54.56    5.48
 -10   3  -3   60.81    5.52
 -10  -3   3   56.16    5.49
 -10  -3   3   62.71    5.68
 -10   4   3   17.21    2.38
  10  -4   3   25.73    2.42
 -10   4   3   17.64    2.27
  10   4   3   21.98    2.26
 -10  -4   3   19.13    2.36
 -10  -4   3   14.08    2.22
 -10   4  -3   22.07    2.30
 -10   5   3   12.36    1.90
  10   5   3   16.15    1.89
 -10   5  -3   14.65    1.86
 -10   6   3   -1.61    1.04
 -10   6  -3   -0.52    1.21
  10   0  -4    2.73    0.87
  10   0   4    2.44    0.89
 -10   0   4    3.60    1.06
 -10   0   4    3.55    1.42
 -10   0  -4    3.45    0.83
 -10   1   4    5.08    1.15
  10  -1   4    4.84    1.02
 -10  -1  -4    2.73    0.90
 -10   1   4    4.47    1.48
  10   1  -4    2.85    1.03
 -10  -1   4    4.28    1.09
  10  -1  -4    4.23    1.00
 -10  -1   4    6.08    1.41
 -10   1  -4    5.32    1.00
  10   1   4    4.74    1.02
  10   2  -4    0.61    0.90
 -10  -2  -4   -0.07    0.67
 -10   2   4   -1.08    0.92
 -10   2   4    1.31    1.16
  10  -2   4    0.10    0.75
  10   2   4    0.50    0.74
 -10  -2   4   -0.65    0.90
  10  -2  -4    0.94    0.88
 -10   2  -4   -0.90    0.65
 -10  -2   4    1.06    1.23
 -10  -2   4    1.72    1.05
 -10   3   4    6.80    1.54
 -10   3   4    4.05    1.19
  10  -3   4    6.12    1.18
  10   3  -4    7.96    1.27
  10   3   4    6.45    1.10
 -10  -3   4    4.95    1.18
 -10   3  -4    4.74    1.09
 -10  -3   4    2.45    1.16
 -10  -3   4    5.24    1.47
 -10   4   4    0.30    1.15
  10   4  -4    3.01    1.16
  10  -4   4    1.65    0.98
 -10  -4   4    1.27    1.21
  10   4   4    4.63    1.00
 -10  -4   4    3.50    1.25
 -10   5   4    0.65    1.12
 -10   5   4   -1.09    1.12
 -10  -5   4    1.67    1.08
 -10  -5   4    3.07    1.12
  10   5   4    0.74    0.87
  10   0  -5    0.64    0.91
 -10   0  -5   -1.60    0.68
  10   0   5    1.12    0.85
 -10   0   5   -0.59    0.95
  10   1  -5   -0.47    0.93
 -10  -1  -5   -0.26    0.73
 -10   1   5    0.62    1.00
  10  -1   5    0.10    0.78
  10  -1  -5   -1.27    0.80
 -10  -1   5    0.65    1.09
  10   1   5    0.22    0.81
 -10  -1   5   -0.11    0.94
 -10   1  -5   -0.27    0.72
 -10  -1   5    1.60    1.19
  10  -2   5    4.41    1.07
 -10  -2  -5    2.61    0.88
  10   2  -5    3.26    1.11
 -10   2   5    1.81    1.06
 -10  -2   5    1.99    1.07
 -10  -2   5    2.47    1.17
  10   2   5    2.41    0.95
 -10  -2   5    1.96    1.30
  10   3  -5    0.87    1.08
  10  -3   5    2.97    1.00
 -10  -3   5   -1.00    1.23
  10   3   5    2.70    0.96
 -10   3  -5    2.68    0.94
 -10  -3   5    4.46    1.16
 -10  -3   5    3.98    1.26
  10  -4   5   -0.38    0.94
  10   4  -5   -1.27    1.13
 -10   4   5    4.33    1.33
 -10   4   5   -0.25    1.09
 -10  -4   5   -0.17    1.12
 -10  -4   5   -0.77    0.98
 -10  -4   5   -1.51    1.19
  10   4   5   -0.42    0.80
 -10   4  -5    0.00    0.82
  10   5  -5    6.50    1.53
 -10   5   5    4.62    1.37
  10  -5   5    4.02    1.21
 -10  -5   5    6.11    1.42
 -10  -5   5    4.74    1.64
 -10   5  -5    3.03    1.21
  10   5   5    8.12    1.32
 -10   0   6    1.28    1.14
 -10   0   6    0.82    1.07
 -10   0  -6    1.26    0.87
  10   0   6    0.31    0.88
 -10   0  -6    0.49    0.86
 -10   1   6    2.62    1.25
  10   1  -6    0.82    1.12
 -10   1   6    1.54    1.10
  10  -1   6   -1.12    1.63
 -10  -1  -6    1.30    0.91
  10   1   6    2.91    0.98
  10  -1  -6    1.80    0.92
 -10   1  -6    0.80    0.78
 -10  -1   6    0.34    1.06
 -10   1  -6   -0.11    0.78
 -10   2   6    0.38    1.10
  10   2  -6    0.62    1.33
 -10  -2  -6    1.60    0.92
  10   2   6    3.17    0.96
 -10  -2   6    0.90    1.18
 -10  -2   6   -0.86    1.06
 -10   3   6    3.40    1.22
  10  -3   6    1.10    1.01
 -10   3  -6    2.84    1.10
 -10  -3   6    2.30    1.19
  10   3   6    3.17    1.31
 -10  -3   6    0.65    1.23
 -10   4   6    3.43    1.36
  10   4  -6    4.40    1.56
  10  -4   6    5.19    1.28
  10   4   6    7.06    2.01
 -10  -4   6    5.16    1.87
 -10  -4   6    7.37    1.56
 -10  -4   6    5.38    1.61
 -10   0   7   -1.37    1.00
  10   0   7   -0.92    0.84
 -10   0  -7    0.26    0.87
  10   0  -7   -0.28    1.14
 -10   0   7   -1.21    1.14
 -10   1   7   15.69    2.22
 -10   1   7   13.72    2.17
  10   1  -7   15.65    2.24
  10  -1   7   18.03    2.12
 -10  -1   7   11.72    2.13
 -10  -1   7   14.07    2.15
  10  -1  -7   14.73    2.15
 -10   1  -7   17.63    2.13
 -10   1  -7   15.83    2.15
  10   1   7   19.03    2.10
 -10   2   7    1.01    1.19
  10   2  -7    0.35    1.16
 -10  -2  -7    0.21    0.98
 -10   2   7    0.15    1.10
  10  -2   7    0.54    0.98
  10  -2  -7   -0.20    0.97
  10   2   7   -0.26    0.89
 -10  -2   7    0.70    1.20
 -10  -2   7   -0.28    1.08
 -10   2  -7   -1.18    0.92
 -10   3   7    1.78    1.09
  10  -3   7    0.34    1.00
  10   3  -7    1.28    1.30
 -10   3   7    0.64    1.21
 -10   3  -7    0.78    0.96
 -10  -3   7    1.31    1.21
  10   3   7    0.98    0.95
 -10  -3   7   -0.58    1.21
 -11   0   0    0.21    0.59
  11   0   0    0.43    0.93
 -11   0   0    0.27    0.58
 -11   1   0   14.09    1.81
 -11   1   0   17.32    1.82
  11   1   0   17.63    2.13
 -11  -1   0   14.56    1.79
  11  -1   0   16.81    2.13
  11  -2   0   -0.57    1.03
 -11   2   0    1.36    0.68
 -11   2   0   -0.78    0.75
 -11  -2   0    0.19    0.61
  11   2   0    2.73    1.13
 -11   3   0    0.08    0.82
 -11   3   0   -0.57    0.62
 -11  -3   0    0.84    0.72
  11   3   0   -0.53    1.13
 -11   4   0   -0.55    0.95
  11   4   0   -0.35    1.34
 -11   4   0   -0.02    0.68
 -11   5   0    4.20    1.29
 -11   5   0    2.61    0.92
 -11   6   0   -0.45    1.17
 -11   6   0   -0.54    0.75
 -11   0  -1   -0.63    0.56
 -11   0  -1    0.40    0.60
 -11   0   1    0.74    0.69
  11   0   1   -0.49    0.81
 -11   0   1   -0.20    0.62
 -11   1   1   10.56    1.41
  11  -1   1   12.21    1.65
 -11   1   1    8.11    1.26
 -11  -1  -1    9.37    1.29
 -11  -1   1    7.02    1.37
  11   1   1   12.98    1.61
 -11   1  -1   12.11    1.34
 -11   1  -1    8.76    1.30
 -11   2   1    7.66    1.26
 -11   2   1    9.45    1.29
  11  -2   1   10.50    1.53
 -11  -2  -1    7.86    1.17
 -11   2  -1   10.64    1.33
 -11  -2   1    9.54    1.39
 -11   2  -1    6.84    1.18
  11   2   1    9.25    1.51
  11  -3   1    1.60    1.10
 -11   3   1    1.26    0.82
 -11   3   1    3.53    1.02
 -11  -3  -1    2.56    0.80
  11   3   1    3.93    1.20
 -11   3  -1    4.08    1.08
 -11   3  -1    3.93    0.86
 -11  -3   1    1.59    0.93
 -11   4   1   15.91    1.92
 -11   4   1   11.65    1.65
 -11   4  -1   14.68    1.89
 -11   4  -1   15.75    1.73
  11   4   1   13.99    2.04
 -11  -4   1   10.99    1.81
 -11  -4   1   12.40    1.63
 -11   5   1   -1.26    1.00
 -11   5   1   -1.60    0.72
 -11   5  -1    0.24    1.13
  11   5   1   -0.13    1.27
 -11   5  -1   -0.09    0.72
 -11   6   1    2.71    0.96
 -11   6   1    4.10    1.35
 -11   6  -1    1.61    1.26
  11   6   1    2.14    1.46
 -11   6  -1    2.47    0.90
 -11   0  -2    2.92    0.75
  11   0  -2    3.01    0.91
 -11   0   2    5.89    1.14
 -11   0  -2    2.60    0.77
  11   0   2    3.70    1.00
 -11   0   2    3.90    0.92
  11  -1   2   13.68    1.79
  11   1  -2   14.42    1.66
 -11  -1  -2   16.99    1.71
 -11   1   2   14.20    1.88
 -11   1  -2   12.17    1.62
  11   1   2   12.68    1.74
 -11  -1   2   12.42    1.83
 -11   2   2    4.18    1.03
 -11  -2  -2    4.84    0.90
 -11   2   2    3.38    1.04
  11  -2   2    3.79    1.10
 -11   2  -2    4.07    0.91
  11   2   2    3.75    1.04
 -11  -2   2    4.07    1.10
 -11   3   2    1.37    0.86
 -11   3   2    0.42    0.90
 -11  -3  -2    2.71    0.72
  11  -3   2    0.36    1.07
 -11  -3   2    1.70    0.93
  11   3   2    1.75    1.04
 -11   3  -2    2.58    0.80
 -11   4   2   10.27    1.51
 -11   4   2    7.68    1.42
 -11  -4   2   12.08    1.66
  11   4   2   11.75    1.71
 -11   4  -2    8.60    1.37
 -11  -4   2    8.00    1.40
 -11   5   2   -1.66    0.73
 -11   5   2   -1.59    0.87
  11   5   2    0.50    1.13
 -11   5  -2   -0.65    0.72
 -11   0  -3    0.84    0.67
 -11   0   3   -0.71    0.88
  11   0   3    0.31    0.77
 -11   0   3   -0.34    1.06
  11   0  -3   -0.84    0.94
 -11  -1  -3    7.30    1.12
  11   1  -3    6.93    1.20
  11  -1   3    8.85    1.31
 -11   1   3    8.90    1.57
 -11   1   3    7.81    1.33
 -11   1  -3    7.53    1.19
 -11  -1   3    6.33    1.46
 -11  -1   3    8.25    1.29
  11  -1  -3    6.87    1.26
  11   1   3    6.77    1.23
 -11   2   3    3.13    1.20
  11   2  -3    0.73    0.86
 -11  -2  -3    0.67    0.70
 -11   2   3    1.88    0.99
  11  -2   3    0.62    0.92
 -11   2  -3    0.97    0.73
 -11  -2   3    1.74    1.03
  11   2   3    0.94    0.85
 -11  -2   3    1.44    0.83
 -11  -3  -3    8.02    1.19
 -11   3   3    9.26    1.46
  11  -3   3    7.86    1.42
 -11   3   3    7.90    1.62
 -11  -3   3    9.46    1.56
 -11   3  -3    6.54    1.29
  11   3   3    9.20    1.39
 -11  -3   3    8.77    1.52
 -11   4   3    9.97    1.64
 -11   4   3    7.82    2.37
  11  -4   3   12.79    1.72
  11   4   3   10.94    1.53
 -11  -4   3    7.72    1.60
 -11   4  -3    9.21    1.47
 -11  -4   3    8.44    1.55
 -11   5   3   16.60    2.29
 -11   5   3   16.16    2.23
  11   5   3   19.09    2.28
 -11   5  -3   20.64    2.35
  11   0  -4   14.38    1.99
 -11   0   4   13.33    2.33
  11   0   4   21.75    2.19
 -11   0  -4   17.73    2.07
 -11   0   4   19.65    2.21
 -11   1   4    1.57    1.28
 -11   1   4   -0.66    0.93
  11  -1   4    0.94    0.88
 -11  -1  -4    0.44    0.69
  11   1  -4   -0.84    0.86
  11   1   4    0.47    0.80
 -11  -1   4    0.35    0.94
  11  -1  -4   -0.53    0.97
 -11  -1   4   -1.17    1.12
 -11   1  -4   -0.58    0.68
  11   2  -4    1.79    1.00
 -11   2   4    1.32    1.03
 -11  -2  -4    0.15    0.70
 -11   2   4   -0.94    1.16
  11  -2   4    1.98    0.92
 -11  -2   4   -1.35    1.02
 -11  -2   4    1.69    0.97
  11  -2  -4    0.37    0.97
 -11   2  -4    0.69    0.76
  11   2   4    1.24    0.87
 -11  -2   4   -0.83    1.14
 -11   3   4    0.38    1.01
  11  -3   4    0.49    0.94
 -11   3   4    1.01    1.29
  11   3  -4   -0.84    0.99
  11   3   4    0.35    0.84
 -11  -3   4    1.45    1.26
 -11  -3   4    0.26    1.09
 -11  -3   4   -0.30    0.91
 -11   4   4    5.91    1.31
 -11   4   4    3.37    1.40
  11  -4   4    5.34    1.25
  11   4   4    2.14    1.03
 -11  -4   4    3.33    1.23
 -11  -4   4    2.98    1.23
 -11   5   4   -0.71    1.14
 -11   5   4    1.87    1.21
 -11  -5   4    0.77    1.08
 -11   5  -4    0.76    0.89
  11   5   4   -1.50    0.82
 -11  -5   4    0.83    1.00
  11   0   5   -0.35    0.79
 -11   0   5   -0.47    0.97
 -11   0  -5   -0.17    0.75
 -11   0   5    1.50    1.34
  11   0  -5    0.08    0.84
 -11  -1  -5   26.22    2.66
  11   1  -5   26.51    2.75
 -11   1   5   23.70    3.09
  11  -1   5   22.22    2.67
 -11   1   5   21.81    2.70
 -11  -1   5   20.29    2.78
  11   1   5   25.36    2.70
 -11   1  -5   23.39    3.20
  11  -1  -5   22.24    2.66
 -11  -1   5   25.24    2.75
 -11   2   5    2.96    1.47
  11  -2   5    6.27    1.19
  11   2  -5    8.04    1.36
 -11   2   5    2.28    1.44
 -11  -2  -5    5.04    1.08
 -11  -2   5    5.26    1.43
  11   2   5    4.94    1.08
 -11  -2   5    4.78    1.27
 -11  -2   5   -0.10    1.15
  11  -2  -5    3.27    1.16
  11   3  -5   13.42    1.97
  11  -3   5   14.71    1.95
 -11   3   5   11.86    2.22
 -11   3   5   14.23    1.98
 -11   3  -5   11.84    1.89
 -11  -3   5   13.48    1.93
  11   3   5   15.52    1.86
  11  -4   5    0.03    1.02
  11   4  -5   -0.46    1.22
 -11   4   5   -0.26    1.14
 -11   4   5    0.20    1.29
 -11   4  -5   -0.23    0.83
 -11  -4   5   -0.15    1.02
 -11  -4   5   -0.17    1.22
  11   4   5    1.49    1.20
  11   0  -6   -0.84    1.90
 -11   0   6   -0.63    1.70
  11   0   6    1.46    0.93
 -11   0   6    0.33    1.19
  11  -1   6    2.39    0.95
 -11   1   6    3.52    1.26
  11   1  -6    0.18    1.19
 -11  -1  -6    1.26    0.95
 -11  -1   6    0.31    1.18
  11  -1  -6   -0.08    0.96
 -11  -1   6    0.11    1.33
  11   1   6    1.40    0.96
  11  -2   6   11.69    1.67
 -11   2   6    8.89    1.74
  11   2  -6   10.64    1.82
 -11  -2  -6   10.90    1.61
 -11  -2   6    6.27    1.81
  11   2   6   14.29    1.74
 -11  -2   6    8.04    1.71
 -11  -2   6    9.27    1.87
 -11   3   6    1.35    1.20
  11  -3   6    3.22    1.15
  11   3  -6    2.94    1.46
 -11   3  -6    1.34    1.18
 -11  -3   6    2.47    1.28
  11   3   6    0.75    0.98
 -11  -3   6    2.97    1.47
  11  -3  -6    2.66    1.34
  11   0   7    0.15    0.92
 -11   0  -7    0.65    0.91
  11   0  -7   -1.11    1.06
 -11   0   7   -0.29    1.18
 -11   0  -7    0.09    1.00
 -11   0   7    0.05    1.19
  11   1  -7   12.15    2.09
 -11   1   7   14.30    2.10
 -11   1   7   14.31    2.06
  11  -1   7   14.76    1.97
 -11  -1   7   10.34    2.02
 -11  -1   7   13.65    2.17
 -11   1  -7   12.49    2.01
 -11   1  -7   11.33    2.02
  11   1   7   17.09    1.99
 -11   2   7    1.80    1.13
  11   2  -7   -0.29    1.30
 -11   2   7    2.80    1.27
  11  -2   7    2.79    1.11
 -11   2  -7    2.83    1.27
 -11  -2   7    1.40    1.18
  11   2   7    3.19    1.12
 -11  -2   7    0.41    1.22
  12   0   0    6.62    1.43
 -12   0   0    7.07    1.04
 -12   0   0    5.69    1.07
  12   1   0    4.74    1.31
  12   2   0   23.13    2.97
 -12   2   0   24.17    2.64
 -12  -2   0   23.97    2.62
 -12   2   0   26.77    2.71
 -12  -3   0   -2.38    0.72
 -12   3   0    0.07    0.82
 -12   3   0    0.66    1.02
  12   3   0   -2.85    1.19
 -12   4   0   54.99    5.26
 -12   4   0   59.02    5.55
  12   4   0   54.54    5.65
 -12  -4   0   52.70    5.20
 -12   5   0   -0.05    1.10
 -12   5   0   -1.03    0.74
 -12   0  -1    0.90    0.63
 -12   0   1    0.69    0.77
  12   0   1    1.02    1.03
 -12   0   1    0.38    0.73
 -12   1   1   31.91    3.10
 -12  -1  -1   27.94    3.03
  12  -1   1   27.94    3.31
 -12   1   1   31.07    3.15
 -12  -1   1   31.59    3.15
  12   1   1   30.17    3.34
 -12   1  -1   29.37    3.04
 -12   1  -1   25.59    3.05
 -12  -1   1   33.33    3.05
 -12   2   1    1.69    0.93
 -12  -2  -1    1.08    0.73
  12  -2   1    2.90    1.14
 -12   2   1    0.80    0.81
 -12   2  -1    1.98    0.78
 -12  -2   1    1.88    0.89
 -12   2  -1    2.71    0.91
  12   2   1    2.72    1.17
 -12   3   1   51.58    4.80
 -12   3   1   43.21    4.90
  12  -3   1   51.19    4.99
 -12  -3  -1   49.89    4.72
 -12  -3   1   52.40    4.81
 -12   3  -1   48.92    4.75
 -12   3  -1   48.85    4.90
  12   3   1   45.63    4.99
 -12   4   1   -0.08    0.81
  12   4   1   -3.60    1.18
 -12  -4   1    1.37    0.85
 -12   4  -1   -1.05    1.16
 -12   4  -1    0.92    0.82
 -12   5   1    0.07    0.85
 -12   5   1   -0.36    1.07
 -12   5  -1    0.76    1.26
  12   5   1   -0.47    1.43
 -12   5  -1   -0.88    1.30
  12   0   2    3.16    1.06
 -12   0   2    3.47    0.97
 -12   0   2    3.61    1.01
 -12   0  -2    1.29    0.74
  12  -1   2    3.37    1.07
 -12   1   2    2.00    0.96
  12   1  -2    3.14    1.04
 -12  -1  -2    0.93    0.74
 -12   1   2    1.37    1.00
 -12   1  -2    3.20    0.89
 -12  -1   2    2.38    0.90
 -12  -1   2    1.61    0.99
  12   1   2    2.31    1.09
 -12   1  -2    2.88    0.77
 -12   2   2    1.05    0.91
 -12  -2  -2   -0.28    0.64
 -12   2   2   -0.41    0.88
  12  -2   2   -1.23    0.99
  12   2   2   -0.04    0.92
 -12  -2   2    0.06    0.90
 -12   2  -2    0.32    0.71
  12  -3   2    0.61    1.11
 -12  -3  -2    1.14    0.71
 -12   3   2    1.58    0.93
 -12   3   2    0.72    0.93
  12   3   2    0.77    1.00
 -12   3  -2   -1.37    0.71
 -12  -3   2   -0.74    0.86
 -12   4   2    3.90    1.17
  12  -4   2    5.23    1.45
 -12   4   2    5.07    1.23
 -12   4  -2    4.89    1.26
  12   4   2    7.09    1.42
 -12  -4   2    4.50    1.16
 -12  -4   2    6.93    1.40
 -12   5   2   -0.68    0.86
 -12   5   2    0.61    1.04
 -12   5  -2   -0.79    0.91
  12   5   2   -0.21    1.20
 -12   0  -3   -0.45    0.61
  12   0   3    0.24    0.84
 -12   0   3   -0.61    1.02
 -12   0   3    2.16    0.94
  12   0  -3   -2.67    0.79
 -12   1   3    5.61    1.43
  12  -1   3    4.41    1.19
  12   1  -3    4.05    0.99
 -12  -1  -3    4.91    0.95
 -12   1   3    3.92    1.13
 -12   1  -3    4.09    0.99
  12  -1  -3    4.95    1.10
 -12  -1   3    3.38    1.25
  12   1   3    2.48    0.99
 -12  -1   3    4.49    1.10
  12   2  -3   23.53    2.28
 -12  -2  -3   19.01    2.11
 -12   2   3   19.50    2.24
 -12   2   3   16.28    2.41
  12  -2   3   20.01    2.36
  12   2   3   20.31    2.25
 -12  -2   3   15.08    2.30
 -12   2  -3   15.21    2.08
 -12  -2   3   16.17    2.12
 -12   3   3    2.23    1.15
  12  -3   3   -0.68    1.00
 -12  -3  -3   -0.22    0.69
 -12   3   3    1.56    1.10
 -12  -3   3    1.11    1.10
 -12  -3   3    0.26    1.14
  12   3   3    1.61    0.97
 -12   4   3    0.85    1.10
 -12   4   3    1.24    1.01
  12  -4   3    3.23    1.25
 -12   4  -3    3.95    1.48
 -12  -4   3    1.41    1.13
 -12  -4   3   -0.30    1.01
  12   4   3    2.56    1.13
 -12   5   3    1.13    1.03
 -12   5   3    3.23    1.30
 -12   5  -3    1.90    1.00
 -12  -5   3    1.91    1.02
 -12  -5   3    2.58    1.18
 -12   0  -4   17.55    2.10
  12   0  -4   16.74    2.17
  12   0   4   22.52    2.29
 -12   0   4   15.79    2.17
  12   1  -4    0.69    0.89
  12  -1   4    2.66    1.04
 -12   1   4    2.51    1.12
 -12   1   4    2.35    1.38
 -12  -1  -4    1.41    0.84
 -12  -1   4    3.08    1.08
  12  -1  -4    1.18    1.00
 -12   1  -4    1.24    0.87
 -12  -1   4    0.33    1.55
  12   1   4    2.41    0.99
  12   2  -4   13.13    1.82
  12  -2   4   12.18    1.82
 -12   2   4   13.39    2.15
 -12   2   4   14.54    1.91
 -12  -2  -4   11.15    1.61
 -12  -2   4   12.67    1.77
  12  -2  -4    9.59    1.92
  12   2   4   17.52    1.90
 -12   3   4    3.69    1.24
  12  -3   4    3.17    1.15
 -12  -3  -4    3.24    0.91
  12   3  -4    3.90    1.21
 -12   3   4    4.74    1.50
 -12  -3   4    0.53    1.21
 -12  -3   4    3.36    1.10
  12   3   4    4.02    1.13
 -12  -3   4    2.82    1.22
 -12   3  -4    3.32    1.37
 -12   4   4    4.43    1.30
  12  -4   4    5.30    1.38
 -12  -4   4    4.53    1.39
 -12   4  -4    3.96    1.14
 -12   0  -5    0.25    0.75
 -12   0   5   -0.15    1.05
  12   0   5    0.90    0.95
 -12   1   5   16.39    2.86
  12  -1   5   23.13    2.49
 -12   1   5   19.35    3.22
 -12  -1  -5   21.12    2.41
  12   1  -5   22.20    2.51
  12   1   5   22.25    2.59
 -12  -1   5   18.01    2.39
  12  -1  -5   15.50    2.31
 -12   2   5    1.90    1.57
 -12  -2  -5    5.39    1.14
 -12   2   5    5.94    1.36
  12  -2   5    5.74    1.31
  12   2  -5    5.75    1.39
 -12  -2   5    3.15    1.25
  12   2   5    9.85    1.43
  12  -2  -5    4.42    1.28
 -12  -2   5    3.87    1.43
  12  -3   5   28.54    2.91
 -12   3   5   25.99    3.67
 -12   3   5   22.24    2.77
  12   3  -5   27.69    2.90
 -12  -3   5   25.89    2.80
  12   3   5   24.37    2.74
 -12  -3   5   20.40    2.88
 -12  -3   5   19.37    3.03
  12  -3  -5   19.85    3.01
 -12   3  -5   22.73    2.76
  12  -4   5   -1.69    0.98
  12   4  -5    0.72    1.35
 -12   4   5   -0.08    1.17
  12   4   5   -0.23    0.95
 -12  -4   5    0.55    1.23
 -12  -4   5    0.68    1.07
 -12  -4   5    0.07    1.28
 -12   0  -6    9.15    1.99
 -12   0   6    8.70    1.98
  12   0  -6    7.91    1.50
  12   0   6   10.90    1.59
 -12   0   6    7.54    1.65
 -12   0   6    9.71    1.77
  12   1  -6    1.43    1.19
  12  -1   6    2.02    1.08
 -12   1   6    0.51    1.24
 -12   1   6    2.59    1.45
 -12   1  -6   -0.09    0.92
  12  -1  -6    1.11    1.09
 -12  -1   6    1.99    1.25
 -12  -1   6    0.15    1.22
  12   1   6    0.17    0.92
  12  -2   6    0.58    0.97
 -12   2   6    2.61    1.47
 -12   2   6    3.01    1.20
  12   2  -6    4.08    1.46
 -12  -2  -6    0.58    0.96
  12  -2  -6    2.52    1.49
  12   2   6    1.68    1.02
 -12  -2   6    1.40    1.16
 -12  -2   6    2.94    1.40
 -12  -2   6    0.64    1.41
 -12   2  -6    2.07    1.52
 -13   0   0   -1.08    0.67
 -13   0   0   -0.31    0.72
  13   0   0    0.67    1.22
 -13   1   0   -0.56    0.72
  13  -1   0    4.39    1.39
 -13  -1   0    1.13    0.80
 -13   1   0    1.34    0.77
  13   1   0    1.73    1.26
  13   2   0    0.62    1.41
 -13   2   0    1.14    0.77
 -13   2   0    3.95    0.97
 -13  -2   0    0.00    0.80
 -13  -3   0    6.99    1.21
 -13   3   0    5.90    1.18
  13   3   0    9.94    1.80
 -13   3   0    7.64    1.44
 -13   4   0    3.03    1.25
 -13  -4   0   -0.88    0.74
  13   4   0    1.29    2.91
 -13   5   0    1.18    1.24
 -13   5   0    1.75    1.06
 -13   0   1   -1.29    0.77
  13   0   1   -1.33    0.99
 -13   0   1   -0.56    0.73
 -13   0  -1   -0.06    0.68
 -13   0  -1    0.35    0.70
 -13   1   1    5.23    1.09
 -13   1   1    3.90    1.09
 -13  -1  -1    3.58    0.96
  13  -1   1    6.63    1.50
 -13   1  -1    5.79    1.08
 -13   1  -1    4.06    0.97
  13   1   1    2.85    1.28
 -13  -1   1    3.47    1.04
 -13  -2  -1   12.18    1.67
 -13   2   1   11.22    1.68
  13  -2   1   14.79    2.06
 -13   2   1   13.72    1.76
 -13  -2   1   12.71    1.78
  13   2   1   14.40    2.08
 -13   2  -1   12.30    1.69
 -13   2  -1   14.94    1.79
  13  -3   1    6.27    1.60
 -13  -3  -1    4.46    1.04
 -13   3   1    4.67    1.13
 -13   3   1    4.85    1.23
 -13  -3   1    5.79    1.22
  13   3   1    7.07    1.63
 -13   3  -1    5.42    1.30
 -13   3  -1    4.17    1.09
 -13   4   1    1.72    1.10
 -13   4   1    2.46    1.24
 -13  -4  -1    1.82    0.87
 -13  -4   1    2.67    0.97
 -13   4  -1    4.01    1.26
  13   4   1    4.88    1.82
 -13   4  -1    3.07    0.99
 -13   5   1   -0.90    1.18
 -13   5   1    0.27    0.90
  13   5   1    0.23    1.42
 -13   5  -1   -1.05    1.18
 -13   5  -1    0.13    0.91
  13   0   2    5.70    1.30
 -13   0  -2    3.24    0.84
 -13   0   2    5.37    1.09
 -13   0   2    0.90    0.86
 -13  -1  -2    0.28    0.71
  13   1  -2    0.06    0.79
 -13   1   2    1.04    1.00
  13  -1   2   -0.16    1.08
 -13   1   2   -0.27    0.90
 -13  -1   2   -0.48    0.86
  13   1   2   -0.73    1.00
 -13   1  -2   -0.27    0.73
 -13   2   2    2.92    1.14
 -13  -2  -2    4.10    0.94
 -13   2   2    3.68    1.18
  13  -2   2    4.24    1.37
 -13  -2   2    3.38    1.20
 -13   2  -2    6.84    1.19
 -13   2  -2    5.96    1.11
  13   2   2    2.95    1.26
 -13   3   2    2.77    1.31
  13  -3   2    1.07    1.24
 -13   3   2    1.11    0.97
 -13  -3  -2    0.30    0.74
 -13  -3   2    2.32    1.01
 -13   3  -2    1.82    0.91
  13   3   2    1.99    1.16
  13  -4   2   -0.19    1.35
 -13   4   2    1.39    1.04
 -13   4  -2    0.42    0.99
 -13  -4   2    1.39    1.00
 -13  -4   2    0.82    1.16
 -13   0   3    1.54    0.97
  13   0   3   -0.72    0.91
 -13   0  -3   -0.27    0.74
  13   0  -3    2.26    1.07
  13   1  -3   10.16    1.40
  13  -1   3    6.60    1.52
 -13   1   3    6.09    1.73
 -13   1   3    8.17    1.44
 -13  -1  -3    9.98    1.35
  13   1   3    7.15    1.48
 -13  -1   3    4.34    1.69
 -13  -1   3    9.96    1.44
  13   2  -3   -0.54    0.94
 -13   2   3   -0.89    1.18
 -13  -2  -3    0.45    0.77
 -13   2   3    2.16    1.10
  13  -2   3    0.09    1.06
  13   2   3   -1.43    0.93
 -13  -3  -3   -0.09    0.75
  13  -3   3   -0.71    1.09
 -13   3   3    0.84    1.09
 -13   3  -3    0.26    0.85
 -13   4   3    5.20    1.36
  13  -4   3    6.92    1.57
 -13   4   3    4.99    1.34
 -13  -4   3    6.16    1.42
  13   4   3    3.27    1.32
 -13   4  -3    4.58    1.13
 -13   0  -4   -0.09    0.67
  13   0  -4    2.74    1.08
 -13   0   4    3.09    1.17
 -13  -1  -4   -0.56    0.75
 -13   1   4    0.28    1.14
  13   1  -4    1.00    1.02
 -13   1   4    1.25    1.38
 -13  -1   4   -1.83    0.96
  13   1   4   -2.42    0.94
  13  -1  -4   -0.22    1.70
 -13  -2  -4    5.36    1.12
  13   2  -4    5.34    1.28
 -13   2   4    6.47    1.43
 -13   2   4    2.85    1.81
  13   2   4    6.81    1.38
 -13  -2   4    7.74    1.37
 -13  -3  -4    1.76    0.83
 -13   3   4    1.53    1.19
  13   3  -4   -0.97    1.12
 -13  -3   4    1.13    1.32
  13   3   4    1.38    1.01
 -13   3  -4    1.81    1.00
  13  -4   4    0.34    1.20
 -13   4   4    2.08    1.26
 -13   4   4   -0.73    1.27
 -13  -4   4    1.41    1.28
  13   4   4    0.23    1.04
 -13   0   5   -1.58    1.20
  13   0   5    2.01    1.07
 -13   1   5   11.92    1.80
  13   1  -5    9.06    1.66
 -13   1   5    8.79    2.02
  13  -1   5   13.57    1.80
 -13  -1   5    8.28    1.67
  13  -1  -5    8.52    1.64
 -13   1  -5   11.66    1.71
  13   1   5   11.83    1.72
 -13   2   5   -0.02    1.50
 -13   2   5    2.10    1.25
  13  -2   5    0.12    1.03
 -13  -2  -5    1.41    0.97
 -13  -2   5    0.76    1.36
  13   2   5    3.08    1.12
 -13  -2   5    4.19    1.46
  13  -2  -5    0.61    1.18
 -13  -2   5    0.93    1.20
 -13   3   5   19.53    2.54
 -13  -3  -5   19.38    2.35
  13  -3   5   22.90    2.59
 -13   3   5   13.14    2.64
 -13  -3   5   20.65    2.48
  13   3   5   26.68    2.60
 -13  -3   5   17.12    2.73
 -13  -3   5   19.18    2.65
 -13   0   6    3.69    1.30
 -13   0   6    1.43    1.30
  13   0  -6    0.29    1.08
  13   0   6    2.16    1.04
 -13   0  -6    2.17    1.04
  13   1  -6    0.86    1.13
  13  -1   6   -0.85    0.96
 -13   1   6   -0.18    1.16
 -13  -1  -6   -0.87    0.90
 -13  -1   6   -0.36    1.22
  13   1   6   -1.03    0.96
 -13  -1   6    0.15    1.20
 -14   0   0    8.50    1.26
  14   0   0    7.36    1.80
 -14   0   0    5.71    1.50
  14  -1   0    0.90    1.30
 -14   1   0    0.35    0.81
  14   1   0    0.26    1.36
 -14  -1   0   -1.34    0.70
 -14   2   0    0.57    0.92
 -14  -2   0   -1.16    0.84
  14   2   0    4.83    1.96
 -14   2   0    0.75    0.83
 -14   3   0   -1.04    0.85
 -14  -3   0   -0.45    0.87
  14   3   0   -1.74    1.32
 -14  -4   0    5.53    1.20
 -14   4   0    8.89    1.56
 -14   4   0    4.64    1.21
 -14   0   1    0.55    0.87
 -14   0  -1   -0.47    0.83
  14   0   1   -2.78    1.09
 -14   1   1    4.78    1.07
  14  -1   1    2.82    1.47
 -14  -1  -1    1.66    0.86
 -14  -1   1    1.13    0.97
  14   1   1    4.55    1.40
 -14   1  -1    2.61    0.93
  14  -2   1    0.51    1.27
 -14  -2  -1    0.79    0.77
 -14   2  -1    0.24    0.79
 -14   2  -1    1.25    0.95
  14   2   1    3.08    2.49
 -14  -2   1   -0.46    0.86
 -14   3   1    2.02    0.98
  14  -3   1    1.67    1.39
 -14   3   1   -0.16    1.00
 -14  -3  -1    0.09    0.78
 -14  -3   1    2.50    1.02
  14   3   1    1.65    1.44
 -14  -4  -1    0.62    0.84
 -14   4   1    0.40    0.99
 -14   4   1    0.39    1.07
 -14   4  -1    0.14    1.14
 -14  -4   1    0.47    0.95
  14   4   1   -0.64    1.46
 -14   4  -1    0.50    0.92
 -14   0   2   30.64    3.26
  14   0   2   32.11    3.53
 -14   0  -2   27.63    3.89
  14  -1   2    0.03    1.17
 -14   1   2   -0.15    0.96
 -14  -1  -2   -0.36    0.79
 -14   1   2    0.84    0.98
 -14  -1   2   -0.40    0.84
  14   1   2    4.77    1.69
 -14  -1   2    0.29    0.92
 -14   1  -2    1.39    0.84
 -14   2   2   60.43    6.12
 -14   2   2   66.04    6.08
  14  -2   2   62.24    6.24
 -14  -2  -2   60.69    5.97
  14   2   2   61.70    6.37
 -14   2  -2   65.33    6.01
  14  -3   2   -1.60    1.31
 -14   3   2    0.89    1.04
 -14  -3  -2    0.55    0.78
 -14   3  -2    0.98    0.84
  14   3   2    0.69    1.25
 -14  -3   2   -0.42    0.81
 -14   3  -2    0.45    1.30
 -14   4   2   13.64    1.99
 -14   4   2    8.81    1.74
  14  -4   2   14.17    2.19
  14   4   2   14.07    2.26
 -14   4  -2   12.59    1.79
 -14   4  -2   18.09    2.16
 -14  -4   2   14.37    2.03
  14   0   3   -0.57    1.09
  14   0  -3    0.26    1.00
 -14   0   3    0.03    0.99
  14   1  -3   19.16    2.33
 -14   1   3   17.96    2.36
  14  -1   3   21.49    3.01
 -14  -1   3   18.42    2.38
 -14   1  -3   22.89    2.28
  14   1   3   19.52    2.51
 -14   2   3    4.31    1.29
 -14   2   3    0.26    1.33
 -14  -2  -3    2.51    0.95
  14   2  -3    2.40    1.11
 -14  -2   3    4.44    1.15
  14   2   3    2.40    1.28
 -14   3   3    6.94    1.64
 -14   3   3   10.27    1.66
 -14  -3  -3    8.30    1.40
  14  -3   3   11.65    2.22
  14   3   3    8.60    1.65
 -14   3  -3    9.18    1.46
  14   0  -4    1.98    1.31
  14   0   4    3.53    1.24
 -14   0  -4    6.09    1.58
 -14   0   4    2.85    1.26
 -14   1   4    3.73    1.58
  14   1  -4    1.43    1.30
  14  -1   4    3.66    1.31
 -14   1   4    3.64    1.21
  14  -1  -4    5.05    1.59
 -14  -1   4    3.74    1.24
 -14  -1   4    1.02    1.29
 -14   1  -4    2.03    1.00
  14   1   4    4.37    1.25
 -14  -2  -4   -0.18    0.69
  14   2  -4    1.56    1.14
 -14   2   4    0.66    1.37
  14  -2   4    1.75    1.14
 -14   2   4   -0.84    1.17
 -14  -2   4   -0.88    1.00
  14   2   4   -2.25    0.91
 -14  -2   4    1.20    1.25
  14  -3   4    2.11    1.30
 -14   3   4    2.78    1.26
 -14  -3  -4    1.18    0.90
 -14   3   4   -1.37    1.17
  14   3   4    0.31    1.06
 -14  -3   4    2.61    1.35
 -14  -3   4    0.88    1.33
 -14  -3   4    0.58    1.05
  14   0   5    0.32    1.02
 -14   0  -5   -1.30    0.76
  14   0  -5    0.82    1.31
 -14   0   5    1.17    1.16
  14  -1   5   -0.13    1.06
 -14   1   5    0.58    1.17
  14   1  -5    3.02    1.28
 -14  -1  -5   -0.37    0.90
 -14  -1   5    1.21    1.20
  14   1   5    0.90    1.04
  14  -1  -5    1.19    1.27
  14  -2   5    2.01    1.20
 -14   2   5    3.06    1.28
 -14  -2   5   -0.32    1.79
  14   2   5   -0.96    1.03
 -14  -2   5   -0.20    1.28
 -15   0   0   -1.71    0.82
  15   0   0   -2.19    2.13
  15   1   0    5.81    1.79
 -15   1   0    6.03    1.15
  15   2   0    1.62    1.51
 -15   2   0    0.46    1.00
 -15   2   0    0.09    0.82
 -15   3   0    3.13    1.05
  15   3   0    7.20    1.77
 -15   3   0    1.10    1.14
 -15  -3   0    0.54    0.86
  15   0   1    1.20    1.51
 -15   0   1    1.27    0.98
 -15   1   1    0.61    0.97
 -15   1  -1    1.28    0.93
  15   1   1    1.02    1.53
 -15   2   1    0.87    1.19
 -15   2   1    0.91    0.93
  15  -2   1   -0.04    1.48
 -15   2  -1    0.38    0.99
  15   2   1    0.43    1.45
 -15   2  -1   -0.35    0.81
 -15  -3  -1   -0.55    0.81
 -15   3   1    0.99    1.00
 -15   3   1    0.83    0.95
 -15   3  -1   -0.18    0.84
 -15   3  -1    1.24    1.13
  15   3   1   -0.35    1.41
 -15   0   2    0.10    0.98
  15   0   2    3.47    1.44
  15  -1   2    1.95    1.47
 -15   1   2    5.75    1.31
 -15   1   2    3.33    1.21
 -15   1  -2    4.53    1.15
 -15  -1   2    4.48    1.14
 -15  -1   2    3.39    1.20
  15   1   2    1.04    1.36
  15  -2   2    2.26    1.53
 -15   2   2    1.15    1.16
 -15   2   2    1.77    1.13
 -15   2  -2    1.11    0.92
  15   2   2    0.79    1.36
 -15   2  -2    3.68    1.11
 -15  -2   2    1.57    1.22
 -15   3   2    0.80    1.18
 -15  -3  -2    0.09    0.93
 -15   3   2    0.49    1.00
 -15  -3   2   -0.30    1.07
  15   3   2    0.53    1.31
 -15   3  -2    0.69    1.02
 -15   3  -2    1.82    1.13
  15   0   3    0.99    1.30
 -15   0   3    1.19    1.09
 -15   0  -3   -0.01    0.83
 -15   1   3    7.81    1.52
 -15   1   3    5.22    1.48
 -15  -1  -3    4.24    1.49
  15   1  -3    7.17    1.35
  15  -1   3    5.51    1.59
 -15   1  -3    8.77    1.25
  15   1   3    5.12    1.44
 -15  -1   3    3.41    1.29
 -15   1  -3    3.75    1.13
 -15  -1   3    3.96    1.43
 -15   2   3   -0.67    1.06
  15   2  -3    0.42    1.13
  15  -2   3    0.62    1.37
 -15   2   3    1.62    1.18
  15   2   3    1.60    1.31
 -15   2  -3    2.66    1.09
 -15  -2   3    0.67    1.02
 -15   2  -3   -0.14    1.06
 -15  -2   3    0.99    1.16
  15   0   4    1.48    1.23
  15   0  -4    0.33    1.17
 -15   0  -4    0.48    0.88
 -15   0   4    1.16    1.18
 -15   1   4    0.07    1.06
  15  -1   4   -0.28    1.26
  15   1  -4    0.52    1.23
 -15  -1  -4    1.07    0.91
 -15  -1   4   -0.16    1.17
  15   1   4   -1.44    1.05
 -16   0   0   19.68    2.28
 -16   0   0   19.28    2.39
 -16   1   0   -0.80    0.88
 -16  -1   0    0.48    0.97
  16   1   0    0.62    1.53
 -16  -2   0   34.66    3.75
 -16   2   0   37.90    3.97
 -16   2   0   35.36    3.70
  16   2   0   31.62    4.16
 -16   0   1   -0.98    0.98
 -16   0   1   -0.91    0.91
  16   0   1   -1.01    1.59
 -16   0  -1    0.51    0.90
  16  -1   1    0.84    1.51
 -16  -1  -1    1.65    0.95
 -16   1   1    1.75    1.09
 -16   1   1    0.62    1.08
  16   1   1    1.38    1.62
 -16   1  -1    1.41    0.97
 -16  -1   1    1.03    1.06
 -16   2   1   -2.23    1.03
  16  -2   1    2.86    1.73
 -16   2   1   -1.33    1.02
 -16  -2  -1   -1.91    0.90
  16   2   1   -2.89    1.46
 -16   2  -1    3.01    1.11
 -16  -2   1   -1.10    0.96
 -16   0   2    3.03    1.33
 -16   0   2    6.24    1.30
 -16   0  -2    5.44    1.23
  16   0   2    3.01    1.56
 -16  -1  -2    0.27    0.85
 -16   1   2   -1.19    1.10
  16  -1   2    0.75    1.42
  16   1   2   -1.05    1.29
 -16   1  -2    1.09    0.97
 -16  -1   2    0.72    1.04
 -16  -1   2    0.00    1.10
 -16   2   2    2.37    1.20
 -16  -2  -2    1.46    1.00
  16  -2   2    1.90    1.55
 -16  -2   2    2.12    1.25
  16   2   2    1.19    1.44
 -16   2  -2    2.98    1.18
 -16   0   3   -1.73    1.17
  16   0   3    1.00    1.28
  16  -1   3    2.88    1.59
 -16   1   3    1.49    1.09
 -16  -1  -3    0.58    0.91
  16   1   3    0.11    1.34
 -16   1  -3    1.65    0.98
 -16  -1   3    1.83    1.15
 -17   0   0   -1.05    0.93
   0   0   0    0.00    0.00
;
_shelx_hkl_checksum                74383
_olex2_submission_special_instructions  'No special instructions were received'

# start Validation Reply Form
_vrf_THETM01_mo_nng_twin_a
;
PROBLEM: The value of sine(theta_max)/wavelength is less than 0.575
RESPONSE: These were very small needle crystals and diffracted poorly. Yet 
0.9A resolution is sufficient for compound identification and obtainment of
accurate bond metrics.
;
# end Validation Reply Form
